# Supplementary material for: The Search of Association of HLA Class I and Class II Alleles with COVID-19 Mortality in the Russian Cohort
Source: Int J Mol Sci. 2023 Feb 4;24(4):3068. doi: 10.3390/ijms24043068 (PMC9960097; doi:10.3390/ijms24043068)
Supplement: Supplementary file 1 [file ijms-24-03068-s001.zip]

Archive with 14 entries (14 files):
- Figure S1a. HLA-A_allele_freq.png
- Figure S1b. HLA-B_allele_freq.png
- Figure S1c. HLA-C_allele_freq.png
- Figure S1d. HLA-DPB1_allele_freq.png
- Figure S1e. HLA-DQB1_allele_freq.png
- Figure S1f. HLA-DRB1_allele_freq.png
- Table S1. HLA-genotype for all samples.xlsx
- Table S2. Estimated frequency for six HLA loci.xlsx
- Table S3. Estimated frequency for five HLA loci.xlsx
- Table S4. Estimated frequency for I class HLA loci.xlsx
- Table S5. Estimated frequency for II class HLA loci.xlsx
- Table S6. Estimated frequency for HLA-B and HLA-C loci.xlsx
- Table S7. Group combinations for Chi-square test.xlsx
- Table S8. Significant alleles (Exact Fisher's test).xlsx
