# Supplementary material for: The Search of Association of HLA Class I and Class II Alleles with COVID-19 Mortality in the Russian Cohort
Source: Int J Mol Sci. 2023 Feb 4;24(4):3068. doi: 10.3390/ijms24043068 (PMC9960097; doi:10.3390/ijms24043068)
Supplement: Supplementary file 1 [file ijms-24-03068-s001.zip › Table S2. Estimated frequency for six HLA loci.xlsx]

## Sheet: recovered
#	Haplotype	Freq.	s.d.	LocusA	LocusB	LocusC	LocusDRB1	LocusDQB1	LocusDPB1
2	UNKNOWN	0.032895	0.015132	A*01:01:01G	B*08:01:01G	C*07:01:01G	DRB1*03:01:01G	DQB1*02:01:01G	DPB1*01:01:01G
115	UNKNOWN	0.032895	0.014937	A*33:01:01G	B*14:02:01G	C*08:02:01G	DRB1*01:02:01G	DQB1*05:01:01G	DPB1*04:01:01G
55	UNKNOWN	0.026316	0.014962	A*03:01:01G	B*13:02:01G	C*06:02:01G	DRB1*07:01:01G	DQB1*02:01:01G	DPB1*04:01:01G
18	UNKNOWN	0.019737	0.01323	A*02:01:01G	B*13:02:01G	C*06:02:01G	DRB1*07:01:01G	DQB1*02:01:01G	DPB1*17:01:01G
25	UNKNOWN	0.019737	0.012539	A*02:01:01G	B*35:01:01G	C*04:01:01G	DRB1*01:01:01G	DQB1*05:01:01G	DPB1*04:02:01G
26	UNKNOWN	0.019737	0.012339	A*02:01:01G	B*35:01:01G	C*12:03:01G	DRB1*14:01:01G	DQB1*05:03:01G	DPB1*04:01:01G
45	UNKNOWN	0.019737	0.012328	A*02:01:01G	B*57:01:01G	C*06:02:01G	DRB1*13:01:01G	DQB1*06:03:01G	DPB1*04:01:01G
5	UNKNOWN	0.013158	0.010009	A*01:01:01G	B*13:02:01G	C*07:01:01G	DRB1*07:01:01G	DQB1*02:01:01G	DPB1*17:01:01G
7	UNKNOWN	0.013158	0.010034	A*01:01:01G	B*35:03:01G	C*04:01:01G	DRB1*04:01:01G	DQB1*03:02:01G	DPB1*04:01:01G
13	UNKNOWN	0.013158	0.010903	A*01:01:01G	B*57:01:01G	C*06:02:01G	DRB1*07:01:01G	DQB1*03:03:02G	DPB1*04:01:01G
17	UNKNOWN	0.013158	0.012631	A*02:01:01G	B*13:02:01G	C*06:02:01G	DRB1*07:01:01G	DQB1*02:01:01G	DPB1*04:01:01G
31	UNKNOWN	0.013158	0.010017	A*02:01:01G	B*40:01:01G	C*03:04:01G	DRB1*13:02:01G	DQB1*06:04:01G	DPB1*03:01:01G
34	UNKNOWN	0.013158	0.01013	A*02:01:01G	B*41:02:01G	C*17:01:01G	DRB1*13:03:01G	DQB1*03:01:01G	DPB1*03:01:01G
61	UNKNOWN	0.013158	0.01013	A*03:01:01G	B*40:01:01G	C*03:04:01G	DRB1*04:04:01G	DQB1*03:02:01G	DPB1*03:01:01G
65	UNKNOWN	0.013158	0.010141	A*11:01:01G	B*18:03:01G	C*07:01:01G	DRB1*11:04:01G	DQB1*03:01:01G	DPB1*04:01:01G
70	UNKNOWN	0.013158	0.010828	A*23:01:01G	B*44:03:01G	C*04:01:01G	DRB1*07:01:01G	DQB1*02:01:01G	DPB1*04:01:01G
83	UNKNOWN	0.013158	0.010343	A*24:02:01G	B*40:02:01G	C*02:02:02G	DRB1*11:01:01G	DQB1*03:01:01G	DPB1*04:02:01G
93	UNKNOWN	0.013158	0.010346	A*25:01:01G	B*18:01:01G	C*12:03:01G	DRB1*07:01:01G	DQB1*03:03:02G	DPB1*04:01:01G
100	UNKNOWN	0.013158	0.010178	A*26:01:01G	B*38:01:01G	C*12:03:01G	DRB1*04:02:01G	DQB1*03:02:01G	DPB1*04:01:01G
1	UNKNOWN	0.006579	0.006536	A*01:01:01G	B*07:02:01G	C*07:02:01G	DRB1*15:01:01G	DQB1*06:02:01G	DPB1*130:01
3	UNKNOWN	0.006579	0.006605	A*01:01:01G	B*08:01:01G	C*07:01:01G	DRB1*03:01:01G	DQB1*02:01:01G	DPB1*03:01:01G
4	UNKNOWN	0.006579	0.006945	A*01:01:01G	B*13:02:01G	C*07:01:01G	DRB1*04:02:01G	DQB1*03:02:01G	DPB1*04:02:01G
6	UNKNOWN	0.006579	0.006543	A*01:01:01G	B*35:01:01G	C*04:01:01G	DRB1*12:01:01G	DQB1*03:01:01G	DPB1*04:01:01G
8	UNKNOWN	0.006579	0.007004	A*01:01:01G	B*35:03:01G	C*12:03:01G	DRB1*14:04:01G	DQB1*03:01:01G	DPB1*26:01:02G
9	UNKNOWN	0.006579	0.006936	A*01:01:01G	B*38:01:01G	C*12:03:01G	DRB1*11:01:01G	DQB1*03:01:01G	DPB1*03:01:01G
10	UNKNOWN	0.006579	0.006621	A*01:01:01G	B*41:01:01G	C*17:01:01G	DRB1*13:03:01G	DQB1*03:01:01G	DPB1*04:01:01G
11	UNKNOWN	0.006579	0.007238	A*01:01:01G	B*57:01:01G	C*01:02:01G	DRB1*07:01:01G	DQB1*03:03:02G	DPB1*04:02:01G
12	UNKNOWN	0.006579	0.007297	A*01:01:01G	B*57:01:01G	C*06:02:01G	DRB1*07:01:01G	DQB1*03:03:02G	DPB1*02:01:02G
14	UNKNOWN	0.006579	0.006612	A*01:01:01G	B*57:01:01G	C*06:02:01G	DRB1*13:01:01G	DQB1*06:03:01G	DPB1*14:01:01G
15	UNKNOWN	0.006579	0.006899	A*02:01:01G	B*07:02:01G	C*07:02:01G	DRB1*11:01:01G	DQB1*03:01:01G	DPB1*02:01:02G
16	UNKNOWN	0.006579	0.00709	A*02:01:01G	B*07:02:01G	C*07:02:01G	DRB1*12:01:01G	DQB1*03:02:01G	DPB1*04:01:01G
19	UNKNOWN	0.006579	0.006745	A*02:01:01G	B*15:01:01G	C*01:02:01G	DRB1*15:01:01G	DQB1*06:02:01G	DPB1*04:01:01G
20	UNKNOWN	0.006579	0.006833	A*02:01:01G	B*15:01:01G	C*03:03:01G	DRB1*04:01:01G	DQB1*02:01:01G	DPB1*04:02:01G
21	UNKNOWN	0.006579	0.006736	A*02:01:01G	B*18:01:01G	C*07:01:01G	DRB1*04:03:01G	DQB1*03:05:01G	DPB1*04:01:01G
22	UNKNOWN	0.006579	0.00691	A*02:01:01G	B*18:01:01G	C*07:01:01G	DRB1*11:04:01G	DQB1*03:01:01G	DPB1*02:01:02G
23	UNKNOWN	0.006579	0.007632	A*02:01:01G	B*18:01:01G	C*12:03:01G	DRB1*11:04:01G	DQB1*03:01:01G	DPB1*04:01:01G
24	UNKNOWN	0.006579	0.006646	A*02:01:01G	B*27:05:02G	C*02:02:02G	DRB1*01:01:01G	DQB1*05:01:01G	DPB1*04:01:01G
27	UNKNOWN	0.006579	0.007175	A*02:01:01G	B*35:03:01G	C*04:01:01G	DRB1*12:01:01G	DQB1*03:01:01G	DPB1*03:01:01G
28	UNKNOWN	0.006579	0.006608	A*02:01:01G	B*38:01:01G	C*12:03:01G	DRB1*10:01:01G	DQB1*05:01:01G	DPB1*02:01:02G
29	UNKNOWN	0.006579	0.006599	A*02:01:01G	B*40:01:01G	C*03:04:01G	DRB1*04:01:01G	DQB1*03:02:01G	DPB1*02:01:02G
30	UNKNOWN	0.006579	0.006325	A*02:01:01G	B*40:01:01G	C*03:04:01G	DRB1*08:01:01G	DQB1*05:02:01G	DPB1*03:01:01G
32	UNKNOWN	0.006579	0.006733	A*02:01:01G	B*40:01:01G	C*07:02:01G	DRB1*08:01:01G	DQB1*04:02:01G	DPB1*15:01:01G
33	UNKNOWN	0.006579	0.006404	A*02:01:01G	B*41:01:01G	C*17:01:01G	DRB1*10:01:01G	DQB1*05:01:01G	DPB1*03:01:01G
35	UNKNOWN	0.006579	0.006544	A*02:01:01G	B*44:02:01G	C*05:01:01G	DRB1*04:03:01G	DQB1*03:01:01G	DPB1*04:01:01G
36	UNKNOWN	0.006579	0.007291	A*02:01:01G	B*44:05:01G	C*02:02:02G	DRB1*01:01:01G	DQB1*05:01:01G	DPB1*04:01:01G
37	UNKNOWN	0.006579	0.006731	A*02:01:01G	B*50:01:01G	C*06:02:01G	DRB1*11:04:01G	DQB1*02:01:01G	DPB1*03:01:01G
38	UNKNOWN	0.006579	0.006997	A*02:01:01G	B*51:01:01G	C*06:02:01G	DRB1*03:01:01G	DQB1*03:01:01G	DPB1*13:01:01G
39	UNKNOWN	0.006579	0.006608	A*02:01:01G	B*51:01:01G	C*15:02:01G	DRB1*01:01:01G	DQB1*05:01:01G	DPB1*06:01:01G
40	UNKNOWN	0.006579	0.007202	A*02:01:01G	B*52:01:01G	C*07:01:01G	DRB1*15:01:01G	DQB1*06:02:01G	DPB1*04:01:01G
41	UNKNOWN	0.006579	0.006554	A*02:01:01G	B*56:01:01G	C*01:02:01G	DRB1*01:01:01G	DQB1*03:02:01G	DPB1*04:02:01G
42	UNKNOWN	0.006579	0.006718	A*02:01:01G	B*56:01:01G	C*01:02:01G	DRB1*15:01:01G	DQB1*06:02:01G	DPB1*03:01:01G
43	UNKNOWN	0.006579	0.006967	A*02:01:01G	B*56:01:01G	C*03:03:01G	DRB1*01:01:01G	DQB1*05:01:01G	DPB1*04:01:01G
44	UNKNOWN	0.006579	0.007078	A*02:01:01G	B*57:01:01G	C*06:02:01G	DRB1*11:01:01G	DQB1*03:01:01G	DPB1*02:01:02G
46	UNKNOWN	0.006579	0.007112	A*02:05:01G	B*18:01:01G	C*02:02:02G	DRB1*07:01:01G	DQB1*03:01:01G	DPB1*04:01:01G
47	UNKNOWN	0.006579	0.007107	A*02:05:01G	B*18:01:01G	C*12:03:01G	DRB1*11:04:01G	DQB1*03:01:01G	DPB1*04:01:01G
48	UNKNOWN	0.006579	0.006497	A*02:06:01G	B*51:01:01G	C*07:04:01G	DRB1*07:01:01G	DQB1*06:02:01G	DPB1*02:01:02G
49	UNKNOWN	0.006579	0.007397	A*03:01:01G	B*07:02:01G	C*07:02:01G	DRB1*01:01:01G	DQB1*05:01:01G	DPB1*02:01:02G
50	UNKNOWN	0.006579	0.006491	A*03:01:01G	B*07:02:01G	C*07:02:01G	DRB1*14:01:01G	DQB1*05:03:01G	DPB1*03:01:01G
51	UNKNOWN	0.006579	0.006868	A*03:01:01G	B*07:02:01G	C*07:02:01G	DRB1*15:01:01G	DQB1*05:02:01G	DPB1*04:02:01G
52	UNKNOWN	0.006579	0.007251	A*03:01:01G	B*07:02:01G	C*07:02:01G	DRB1*15:01:01G	DQB1*06:02:01G	DPB1*04:01:01G
53	UNKNOWN	0.006579	0.00734	A*03:01:01G	B*07:02:01G	C*07:02:01G	DRB1*16:01:01G	DQB1*05:02:01G	DPB1*03:01:01G
54	UNKNOWN	0.006579	0.007539	A*03:01:01G	B*07:02:01G	C*07:02:01G	DRB1*16:01:01G	DQB1*05:02:01G	DPB1*04:01:01G
56	UNKNOWN	0.006579	0.006603	A*03:01:01G	B*15:01:01G	C*03:03:01G	DRB1*04:01:01G	DQB1*05:01:01G	DPB1*03:01:01G
57	UNKNOWN	0.006579	0.006703	A*03:01:01G	B*15:01:01G	C*03:03:01G	DRB1*10:01:01G	DQB1*05:01:01G	DPB1*04:01:01G
58	UNKNOWN	0.006579	0.006821	A*03:01:01G	B*18:01:01G	C*04:01:01G	DRB1*15:01:01G	DQB1*06:02:01G	DPB1*23:01:01G
59	UNKNOWN	0.006579	0.007015	A*03:01:01G	B*18:01:01G	C*07:02:01G	DRB1*04:04:01G	DQB1*06:02:01G	DPB1*02:01:02G
60	UNKNOWN	0.006579	0.006416	A*03:01:01G	B*35:01:01G	C*04:01:01G	DRB1*01:01:01G	DQB1*03:02:01G	DPB1*02:01:02G
62	UNKNOWN	0.006579	0.006757	A*03:01:01G	B*44:02:01G	C*01:02:01G	DRB1*12:01:01G	DQB1*05:03:01G	DPB1*03:01:01G
63	UNKNOWN	0.006579	0.007018	A*03:01:01G	B*44:02:01G	C*05:01:01G	DRB1*12:01:01G	DQB1*03:01:01G	DPB1*04:01:01G
64	UNKNOWN	0.006579	0.006679	A*03:01:01G	B*44:03:01G	C*16:02:01G	DRB1*07:01:01G	DQB1*03:02:01G	DPB1*17:01:01G
66	UNKNOWN	0.006579	0.006796	A*11:01:01G	B*35:01:01G	C*04:01:01G	DRB1*11:01:01G	DQB1*03:01:01G	DPB1*136:01
67	UNKNOWN	0.006579	0.00693	A*11:01:01G	B*44:03:01G	C*07:01:01G	DRB1*04:02:01G	DQB1*03:01:01G	DPB1*02:01:02G
68	UNKNOWN	0.006579	0.006771	A*11:01:01G	B*49:01:01G	C*07:01:01G	DRB1*11:01:01G	DQB1*03:01:01G	DPB1*04:02:01G
69	UNKNOWN	0.006579	0.006589	A*11:01:01G	B*56:01:01G	C*01:02:01G	DRB1*13:02:01G	DQB1*06:09:01G	DPB1*06:01:01G
71	UNKNOWN	0.006579	0.006522	A*23:01:01G	B*44:03:01G	C*04:01:01G	DRB1*11:01:01G	DQB1*03:01:01G	DPB1*02:01:02G
72	UNKNOWN	0.006579	0.006787	A*24:02:01G	B*07:02:01G	C*07:01:01G	DRB1*15:01:01G	DQB1*03:02:01G	DPB1*15:01:01G
73	UNKNOWN	0.006579	0.00801	A*24:02:01G	B*07:02:01G	C*07:02:01G	DRB1*15:01:01G	DQB1*06:02:01G	DPB1*04:01:01G
74	UNKNOWN	0.006579	0.007047	A*24:02:01G	B*07:02:01G	C*07:02:01G	DRB1*15:01:01G	DQB1*06:02:01G	DPB1*17:01:01G
75	UNKNOWN	0.006579	0.006605	A*24:02:01G	B*07:02:01G	C*07:02:01G	DRB1*16:01:01G	DQB1*04:02:01G	DPB1*03:01:01G
76	UNKNOWN	0.006579	0.006772	A*24:02:01G	B*13:02:01G	C*06:02:01G	DRB1*15:01:01G	DQB1*02:01:01G	DPB1*17:01:01G
77	UNKNOWN	0.006579	0.006837	A*24:02:01G	B*14:02:01G	C*08:02:01G	DRB1*01:01:01G	DQB1*03:01:01G	DPB1*02:01:02G
78	UNKNOWN	0.006579	0.007111	A*24:02:01G	B*15:17:01G	C*06:02:01G	DRB1*01:01:01G	DQB1*05:01:01G	DPB1*04:02:01G
79	UNKNOWN	0.006579	0.006766	A*24:02:01G	B*18:01:01G	C*07:01:01G	DRB1*11:04:01G	DQB1*03:01:01G	DPB1*04:01:01G
80	UNKNOWN	0.006579	0.006927	A*24:02:01G	B*18:01:01G	C*12:03:01G	DRB1*07:01:01G	DQB1*03:03:02G	DPB1*09:01:01G
81	UNKNOWN	0.006579	0.006682	A*24:02:01G	B*35:02:01G	C*04:01:01G	DRB1*07:01:01G	DQB1*02:01:01G	DPB1*04:02:01G
82	UNKNOWN	0.006579	0.006917	A*24:02:01G	B*38:01:01G	C*12:03:01G	DRB1*14:01:01G	DQB1*05:03:01G	DPB1*04:01:01G
84	UNKNOWN	0.006579	0.006667	A*24:02:01G	B*40:02:01G	C*03:04:01G	DRB1*12:01:01G	DQB1*03:01:01G	DPB1*02:01:02G
85	UNKNOWN	0.006579	0.006733	A*24:02:01G	B*42:05:01	C*07:02:01G	DRB1*16:01:01G	DQB1*05:02:01G	DPB1*02:01:02G
86	UNKNOWN	0.006579	0.006933	A*24:02:01G	B*44:02:01G	C*05:01:01G	DRB1*03:01:01G	DQB1*02:01:01G	DPB1*06:01:01G
87	UNKNOWN	0.006579	0.006813	A*24:02:01G	B*44:05:01G	C*02:02:02G	DRB1*01:01:01G	DQB1*05:01:01G	DPB1*04:01:01G
88	UNKNOWN	0.006579	0.006671	A*24:02:01G	B*51:01:01G	C*15:02:01G	DRB1*04:02:01G	DQB1*05:01:01G	DPB1*04:02:01G
89	UNKNOWN	0.006579	0.006594	A*24:02:01G	B*51:07:01	C*14:02:01G	DRB1*01:01:01G	DQB1*05:01:01G	DPB1*04:01:01G
90	UNKNOWN	0.006579	0.006825	A*25:01:01G	B*14:02:01G	C*08:02:01G	DRB1*15:01:01G	DQB1*03:01:01G	DPB1*02:01:02G
91	UNKNOWN	0.006579	0.007019	A*25:01:01G	B*18:01:01G	C*04:01:01G	DRB1*01:01:01G	DQB1*03:01:01G	DPB1*02:01:02G
92	UNKNOWN	0.006579	0.006969	A*25:01:01G	B*18:01:01G	C*04:01:01G	DRB1*01:01:01G	DQB1*05:01:01G	DPB1*10:01:01G
94	UNKNOWN	0.006579	0.006725	A*25:01:01G	B*18:01:01G	C*12:03:01G	DRB1*15:01:01G	DQB1*06:02:01G	DPB1*06:01:01G
95	UNKNOWN	0.006579	0.006865	A*25:01:01G	B*40:01:01G	C*03:04:01G	DRB1*11:01:01G	DQB1*03:01:01G	DPB1*04:02:01G
96	UNKNOWN	0.006579	0.006767	A*26:01:01G	B*18:01:01G	C*12:02:01G	DRB1*15:02:01G	DQB1*06:01:01G	DPB1*04:01:01G
97	UNKNOWN	0.006579	0.006608	A*26:01:01G	B*35:01:01G	C*12:03:01G	DRB1*12:01:01G	DQB1*05:01:01G	DPB1*04:01:01G
98	UNKNOWN	0.006579	0.006935	A*26:01:01G	B*38:01:01G	C*03:03:01G	DRB1*01:01:01G	DQB1*05:01:01G	DPB1*04:01:01G
99	UNKNOWN	0.006579	0.006761	A*26:01:01G	B*38:01:01G	C*04:01:01G	DRB1*13:01:01G	DQB1*06:03:01G	DPB1*02:01:02G
101	UNKNOWN	0.006579	0.006716	A*26:01:01G	B*38:01:01G	C*12:03:01G	DRB1*07:01:01G	DQB1*03:03:02G	DPB1*04:01:01G
102	UNKNOWN	0.006579	0.006987	A*26:01:01G	B*39:06:02G	C*07:02:01G	DRB1*08:01:01G	DQB1*04:02:01G	DPB1*03:01:01G
103	UNKNOWN	0.006579	0.006837	A*29:01:01G	B*07:05:01G	C*15:05:01G	DRB1*01:01:01G	DQB1*05:01:01G	DPB1*04:02:01G
104	UNKNOWN	0.006579	0.006797	A*29:02:01G	B*45:01:01G	C*06:02:01G	DRB1*15:01:01G	DQB1*06:02:01G	DPB1*04:01:01G
105	UNKNOWN	0.006579	0.006817	A*30:01:01G	B*13:02:01G	C*06:02:01G	DRB1*07:01:01G	DQB1*02:01:01G	DPB1*17:01:01G
106	UNKNOWN	0.006579	0.007041	A*30:01:01G	B*15:01:01G	C*06:02:01G	DRB1*13:01:01G	DQB1*06:03:01G	DPB1*04:02:01G
107	UNKNOWN	0.006579	0.006565	A*30:01:01G	B*44:05:01G	C*02:02:02G	DRB1*16:01:01G	DQB1*06:04:01G	DPB1*03:01:01G
108	UNKNOWN	0.006579	0.006859	A*30:02:01G	B*54:01:01G	C*05:01:01G	DRB1*04:01:01G	DQB1*03:02:01G	DPB1*02:01:02G
109	UNKNOWN	0.006579	0.007097	A*31:01:02G	B*18:01:01G	C*01:02:01G	DRB1*14:05:01G	DQB1*05:03:01G	DPB1*04:01:01G
110	UNKNOWN	0.006579	0.006753	A*31:01:02G	B*35:01:01G	C*12:03:01G	DRB1*01:01:01G	DQB1*05:01:01G	DPB1*03:01:01G
111	UNKNOWN	0.006579	0.006411	A*31:01:02G	B*48:01:01G	C*08:01:01G	DRB1*12:01:01G	DQB1*03:01:01G	DPB1*02:01:02G
112	UNKNOWN	0.006579	0.006411	A*32:01:01G	B*07:02:01G	C*07:02:01G	DRB1*01:01:01G	DQB1*05:01:01G	DPB1*02:01:02G
113	UNKNOWN	0.006579	0.006621	A*32:01:01G	B*35:03:01G	C*04:01:01G	DRB1*01:01:01G	DQB1*05:01:01G	DPB1*10:01:01G
114	UNKNOWN	0.006579	0.006699	A*32:01:01G	B*44:02:01G	C*05:01:01G	DRB1*04:04:01G	DQB1*03:01:01G	DPB1*13:01:01G
116	UNKNOWN	0.006579	0.006734	A*33:03:01G	B*18:01:01G	C*16:02:01G	DRB1*11:01:01G	DQB1*03:02:01G	DPB1*03:01:01G
117	UNKNOWN	0.006579	0.006857	A*33:03:01G	B*58:01:01G	C*03:02:01G	DRB1*13:02:01G	DQB1*06:09:01G	DPB1*02:01:02G
118	UNKNOWN	0.006579	0.006832	A*68:01:01G	B*07:02:01G	C*03:04:01G	DRB1*13:02:01G	DQB1*06:04:01G	DPB1*02:01:02G
119	UNKNOWN	0.006579	0.007008	A*68:01:02G	B*13:02:01G	C*06:02:01G	DRB1*13:02:01G	DQB1*05:02:01G	DPB1*14:01:01G
120	UNKNOWN	0.006579	0.006846	A*68:02:01G	B*07:02:01G	C*07:02:01G	DRB1*13:03:01G	DQB1*05:01:01G	DPB1*04:02:01G
121	UNKNOWN	0.006579	0.006981	A*68:02:01G	B*18:01:01G	C*12:03:01G	DRB1*13:03:01G	DQB1*06:02:01G	DPB1*02:01:02G

## Sheet: deceased
#	Haplotype	Freq.	s.d.	Locus A	Locus B	Locus C	Locus DRB1	Locus DQB1	Locus DPB1
47	UNKNOWN	0.031847	0.011082	A*02:01:01G	B*13:02:01G	C*06:02:01G	DRB1*07:01:01G	DQB1*02:01:01G	DPB1*04:01:01G
6	UNKNOWN	0.028662	0.010338	A*01:01:01G	B*08:01:01G	C*07:01:01G	DRB1*03:01:01G	DQB1*02:01:01G	DPB1*04:01:01G
65	UNKNOWN	0.019108	0.008009	A*02:01:01G	B*27:02:01G	C*02:02:02G	DRB1*16:01:01G	DQB1*05:02:01G	DPB1*04:02:01G
108	UNKNOWN	0.019108	0.009031	A*03:01:01G	B*07:02:01G	C*07:02:01G	DRB1*15:01:01G	DQB1*06:02:01G	DPB1*04:01:01G
5	UNKNOWN	0.015924	0.00801	A*01:01:01G	B*08:01:01G	C*07:01:01G	DRB1*03:01:01G	DQB1*02:01:01G	DPB1*01:01:01G
62	UNKNOWN	0.015924	0.00748	A*02:01:01G	B*18:01:01G	C*12:03:01G	DRB1*11:04:01G	DQB1*03:01:01G	DPB1*04:01:01G
26	UNKNOWN	0.012739	0.006711	A*01:01:01G	B*51:01:01G	C*15:02:01G	DRB1*15:01:01G	DQB1*06:02:01G	DPB1*04:02:01G
119	UNKNOWN	0.012739	0.007627	A*03:01:01G	B*35:01:01G	C*04:01:01G	DRB1*01:01:01G	DQB1*05:01:01G	DPB1*04:01:01G
185	UNKNOWN	0.012739	0.007112	A*25:01:01G	B*18:01:01G	C*12:03:01G	DRB1*15:01:01G	DQB1*06:02:01G	DPB1*04:01:01G
16	UNKNOWN	0.009554	0.006145	A*01:01:01G	B*37:01:01G	C*06:02:01G	DRB1*10:01:01G	DQB1*05:01:01G	DPB1*02:01:02G
40	UNKNOWN	0.009554	0.00624	A*02:01:01G	B*07:02:01G	C*07:02:01G	DRB1*15:01:01G	DQB1*06:02:01G	DPB1*02:01:02G
149	UNKNOWN	0.009554	0.006317	A*23:01:01G	B*44:03:01G	C*04:01:01G	DRB1*07:01:01G	DQB1*02:01:01G	DPB1*04:01:01G
154	UNKNOWN	0.009554	0.006934	A*24:02:01G	B*13:02:01G	C*06:02:01G	DRB1*07:01:01G	DQB1*02:01:01G	DPB1*04:01:01G
194	UNKNOWN	0.009554	0.006541	A*26:01:01G	B*38:01:01G	C*12:03:01G	DRB1*13:01:01G	DQB1*06:03:01G	DPB1*04:01:01G
212	UNKNOWN	0.009554	0.006032	A*31:01:02G	B*07:02:01G	C*07:02:01G	DRB1*09:01:02G	DQB1*03:03:02G	DPB1*04:01:01G
2	UNKNOWN	0.006369	0.004861	A*01:01:01G	B*07:02:01G	C*07:02:01G	DRB1*11:01:01G	DQB1*03:01:01G	DPB1*03:01:01G
33	UNKNOWN	0.006369	0.005194	A*01:01:01G	B*57:01:01G	C*06:02:01G	DRB1*07:01:01G	DQB1*03:01:01G	DPB1*13:01:01G
34	UNKNOWN	0.006369	0.005126	A*01:01:01G	B*57:01:01G	C*06:02:01G	DRB1*07:01:01G	DQB1*03:03:02G	DPB1*04:01:01G
37	UNKNOWN	0.006369	0.005315	A*02:01:01G	B*07:02:01G	C*07:02:01G	DRB1*01:01:01G	DQB1*05:01:01G	DPB1*04:01:01G
46	UNKNOWN	0.006369	0.004804	A*02:01:01G	B*13:02:01G	C*06:02:01G	DRB1*07:01:01G	DQB1*02:01:01G	DPB1*03:01:01G
59	UNKNOWN	0.006369	0.005224	A*02:01:01G	B*18:01:01G	C*07:01:01G	DRB1*11:04:01G	DQB1*03:01:01G	DPB1*02:01:02G
83	UNKNOWN	0.006369	0.004891	A*02:01:01G	B*44:02:01G	C*03:04:01G	DRB1*13:01:01G	DQB1*03:01:01G	DPB1*01:01:01G
95	UNKNOWN	0.006369	0.005061	A*02:01:01G	B*51:01:01G	C*15:02:01G	DRB1*13:01:01G	DQB1*06:03:01G	DPB1*04:01:01G
104	UNKNOWN	0.006369	0.004987	A*03:01:01G	B*07:02:01G	C*07:02:01G	DRB1*01:01:01G	DQB1*05:01:01G	DPB1*04:02:01G
107	UNKNOWN	0.006369	0.005274	A*03:01:01G	B*07:02:01G	C*07:02:01G	DRB1*15:01:01G	DQB1*06:02:01G	DPB1*02:01:02G
120	UNKNOWN	0.006369	0.005541	A*03:01:01G	B*35:01:01G	C*04:01:01G	DRB1*01:01:01G	DQB1*05:01:01G	DPB1*04:02:01G
122	UNKNOWN	0.006369	0.004795	A*03:01:01G	B*35:03:01G	C*04:01:01G	DRB1*07:01:01G	DQB1*03:01:01G	DPB1*04:01:01G
125	UNKNOWN	0.006369	0.004783	A*03:01:01G	B*40:01:01G	C*03:03:01G	DRB1*11:03:01G	DQB1*06:03:01G	DPB1*04:02:01G
132	UNKNOWN	0.006369	0.004875	A*11:01:01G	B*13:02:01G	C*12:03:01G	DRB1*04:01:01G	DQB1*03:02:01G	DPB1*02:01:02G
134	UNKNOWN	0.006369	0.004846	A*11:01:01G	B*27:05:02G	C*02:02:02G	DRB1*09:01:02G	DQB1*03:03:02G	DPB1*04:01:01G
139	UNKNOWN	0.006369	0.004829	A*11:01:01G	B*35:03:01G	C*12:03:01G	DRB1*04:08:01G	DQB1*03:01:01G	DPB1*15:01:01G
156	UNKNOWN	0.006369	0.004738	A*24:02:01G	B*13:02:01G	C*06:02:01G	DRB1*07:01:01G	DQB1*02:01:01G	DPB1*17:01:01G
168	UNKNOWN	0.006369	0.004766	A*24:02:01G	B*44:02:01G	C*05:01:01G	DRB1*04:01:01G	DQB1*03:01:01G	DPB1*04:01:01G
188	UNKNOWN	0.006369	0.005088	A*25:01:01G	B*35:03:01G	C*04:01:01G	DRB1*11:01:01G	DQB1*03:01:01G	DPB1*04:02:01G
205	UNKNOWN	0.006369	0.004987	A*30:01:01G	B*07:02:01G	C*07:02:01G	DRB1*14:01:01G	DQB1*05:03:01G	DPB1*17:01:01G
216	UNKNOWN	0.006369	0.004905	A*31:01:02G	B*39:01:01G	C*12:03:01G	DRB1*12:01:01G	DQB1*03:01:01G	DPB1*04:01:01G
1	UNKNOWN	0.003185	0.003287	A*01:01:01G	B*07:02:01G	C*07:02:01G	DRB1*08:01:01G	DQB1*04:02:01G	DPB1*04:02:01G
3	UNKNOWN	0.003185	0.003092	A*01:01:01G	B*07:02:01G	C*07:02:01G	DRB1*15:01:01G	DQB1*06:02:01G	DPB1*04:01:01G
4	UNKNOWN	0.003185	0.00311	A*01:01:01G	B*07:02:01G	C*12:03:01G	DRB1*03:01:01G	DQB1*05:02:01G	DPB1*04:01:01G
7	UNKNOWN	0.003185	0.003197	A*01:01:01G	B*08:01:01G	C*07:01:01G	DRB1*11:04:01G	DQB1*03:01:01G	DPB1*23:01:01G
8	UNKNOWN	0.003185	0.003261	A*01:01:01G	B*08:01:01G	C*07:01:01G	DRB1*15:01:01G	DQB1*06:02:01G	DPB1*06:01:01G
9	UNKNOWN	0.003185	0.003314	A*01:01:01G	B*08:01:01G	C*07:02:01G	DRB1*15:02:01G	DQB1*05:03:01G	DPB1*04:01:01G
10	UNKNOWN	0.003185	0.003676	A*01:01:01G	B*13:02:01G	C*06:02:01G	DRB1*07:01:01G	DQB1*02:01:01G	DPB1*04:01:01G
11	UNKNOWN	0.003185	0.003377	A*01:01:01G	B*13:02:01G	C*06:02:01G	DRB1*07:01:01G	DQB1*02:01:01G	DPB1*17:01:01G
12	UNKNOWN	0.003185	0.003292	A*01:01:01G	B*13:02:01G	C*14:02:01G	DRB1*07:01:01G	DQB1*02:01:01G	DPB1*04:02:01G
13	UNKNOWN	0.003185	0.003414	A*01:01:01G	B*15:01:01G	C*03:03:01G	DRB1*03:01:01G	DQB1*06:03:01G	DPB1*19:01:01G
14	UNKNOWN	0.003185	0.003274	A*01:01:01G	B*18:01:01G	C*12:03:01G	DRB1*07:01:01G	DQB1*03:03:02G	DPB1*02:01:02G
15	UNKNOWN	0.003185	0.003203	A*01:01:01G	B*37:01:01G	C*06:02:01G	DRB1*04:02:01G	DQB1*03:02:01G	DPB1*04:01:01G
17	UNKNOWN	0.003185	0.003208	A*01:01:01G	B*39:01:01G	C*06:02:01G	DRB1*11:03:01G	DQB1*03:01:01G	DPB1*04:02:01G
18	UNKNOWN	0.003185	0.003245	A*01:01:01G	B*39:01:01G	C*06:02:01G	DRB1*11:04:01G	DQB1*03:02:01G	DPB1*03:01:01G
19	UNKNOWN	0.003185	0.003363	A*01:01:01G	B*39:01:01G	C*12:03:01G	DRB1*13:03:01G	DQB1*03:01:01G	DPB1*04:02:01G
20	UNKNOWN	0.003185	0.003428	A*01:01:01G	B*40:01:01G	C*07:01:01G	DRB1*15:01:01G	DQB1*02:01:01G	DPB1*04:02:01G
21	UNKNOWN	0.003185	0.003287	A*01:01:01G	B*49:01:01G	C*06:02:01G	DRB1*13:02:01G	DQB1*06:04:01G	DPB1*03:01:01G
22	UNKNOWN	0.003185	0.003388	A*01:01:01G	B*50:01:01G	C*03:03:01G	DRB1*07:01:01G	DQB1*03:01:01G	DPB1*02:01:02G
23	UNKNOWN	0.003185	0.00324	A*01:01:01G	B*50:01:01G	C*05:01:01G	DRB1*03:01:01G	DQB1*02:01:01G	DPB1*02:01:02G
24	UNKNOWN	0.003185	0.003303	A*01:01:01G	B*51:01:01G	C*12:03:01G	DRB1*15:01:01G	DQB1*03:02:01G	DPB1*02:01:02G
25	UNKNOWN	0.003185	0.003266	A*01:01:01G	B*51:01:01G	C*14:02:01G	DRB1*08:01:01G	DQB1*04:02:01G	DPB1*04:01:01G
27	UNKNOWN	0.003185	0.003423	A*01:01:01G	B*51:08:01G	C*16:02:01G	DRB1*04:01:01G	DQB1*03:01:01G	DPB1*03:01:01G
28	UNKNOWN	0.003185	0.003352	A*01:01:01G	B*52:01:01G	C*02:02:02G	DRB1*15:02:01G	DQB1*06:01:01G	DPB1*02:01:02G
29	UNKNOWN	0.003185	0.003351	A*01:01:01G	B*52:01:01G	C*07:01:01G	DRB1*15:02:01G	DQB1*03:01:01G	DPB1*04:02:01G
30	UNKNOWN	0.003185	0.003231	A*01:01:01G	B*52:01:01G	C*12:02:01G	DRB1*01:01:01G	DQB1*05:01:01G	DPB1*03:01:01G
31	UNKNOWN	0.003185	0.003278	A*01:01:01G	B*52:01:01G	C*12:02:01G	DRB1*15:02:01G	DQB1*06:01:01G	DPB1*14:01:01G
32	UNKNOWN	0.003185	0.003291	A*01:01:01G	B*55:01:01G	C*01:02:01G	DRB1*15:01:01G	DQB1*06:03:01G	DPB1*14:01:01G
35	UNKNOWN	0.003185	0.00344	A*01:01:01G	B*57:01:01G	C*06:02:01G	DRB1*07:01:01G	DQB1*03:03:02G	DPB1*13:01:01G
36	UNKNOWN	0.003185	0.003295	A*02:01:01G	B*07:02:01G	C*07:01:01G	DRB1*14:01:01G	DQB1*06:01:01G	DPB1*04:01:01G
38	UNKNOWN	0.003185	0.003273	A*02:01:01G	B*07:02:01G	C*07:02:01G	DRB1*04:01:01G	DQB1*03:02:01G	DPB1*04:01:01G
39	UNKNOWN	0.003185	0.003253	A*02:01:01G	B*07:02:01G	C*07:02:01G	DRB1*11:01:01G	DQB1*03:03:02G	DPB1*02:01:02G
41	UNKNOWN	0.003185	0.003164	A*02:01:01G	B*07:02:01G	C*12:02:01G	DRB1*15:02:02	DQB1*06:01:01G	DPB1*04:01:01G
42	UNKNOWN	0.003185	0.00329	A*02:01:01G	B*08:01:01G	C*03:04:01G	DRB1*03:01:01G	DQB1*06:02:01G	DPB1*05:01:01G
43	UNKNOWN	0.003185	0.003383	A*02:01:01G	B*08:01:01G	C*07:01:01G	DRB1*07:01:01G	DQB1*02:01:01G	DPB1*01:01:01G
44	UNKNOWN	0.003185	0.003374	A*02:01:01G	B*08:01:01G	C*07:01:01G	DRB1*07:01:01G	DQB1*02:01:01G	DPB1*15:01:01G
45	UNKNOWN	0.003185	0.0033	A*02:01:01G	B*08:01:01G	C*07:01:01G	DRB1*13:01:01G	DQB1*02:01:01G	DPB1*03:01:01G
48	UNKNOWN	0.003185	0.003396	A*02:01:01G	B*13:02:01G	C*06:02:01G	DRB1*11:01:01G	DQB1*03:01:01G	DPB1*04:02:01G
49	UNKNOWN	0.003185	0.003233	A*02:01:01G	B*13:02:01G	C*06:02:01G	DRB1*13:01:01G	DQB1*06:03:01G	DPB1*02:01:02G
50	UNKNOWN	0.003185	0.003327	A*02:01:01G	B*13:02:01G	C*07:01:01G	DRB1*01:01:01G	DQB1*05:01:01G	DPB1*04:02:01G
51	UNKNOWN	0.003185	0.00318	A*02:01:01G	B*14:02:01G	C*01:02:01G	DRB1*03:01:01G	DQB1*02:01:01G	DPB1*04:01:01G
52	UNKNOWN	0.003185	0.003435	A*02:01:01G	B*15:01:01G	C*03:03:01G	DRB1*13:01:01G	DQB1*06:03:01G	DPB1*02:01:02G
53	UNKNOWN	0.003185	0.003658	A*02:01:01G	B*15:01:01G	C*03:04:01G	DRB1*04:01:01G	DQB1*03:02:01G	DPB1*02:01:02G
54	UNKNOWN	0.003185	0.003279	A*02:01:01G	B*15:01:01G	C*03:04:01G	DRB1*04:01:01G	DQB1*03:02:01G	DPB1*04:01:01G
55	UNKNOWN	0.003185	0.003179	A*02:01:01G	B*15:01:01G	C*03:04:01G	DRB1*04:04:01G	DQB1*03:02:01G	DPB1*06:01:01G
56	UNKNOWN	0.003185	0.003302	A*02:01:01G	B*15:01:01G	C*03:04:01G	DRB1*08:01:01G	DQB1*03:01:01G	DPB1*04:02:01G
57	UNKNOWN	0.003185	0.003269	A*02:01:01G	B*15:01:01G	C*04:01:01G	DRB1*01:01:01G	DQB1*05:01:01G	DPB1*05:01:01G
58	UNKNOWN	0.003185	0.00318	A*02:01:01G	B*15:01:01G	C*04:01:01G	DRB1*13:03:01G	DQB1*04:02:01G	DPB1*03:01:01G
60	UNKNOWN	0.003185	0.003381	A*02:01:01G	B*18:01:01G	C*07:01:01G	DRB1*11:04:01G	DQB1*03:01:01G	DPB1*03:01:01G
61	UNKNOWN	0.003185	0.003254	A*02:01:01G	B*18:01:01G	C*07:01:01G	DRB1*14:01:01G	DQB1*03:01:01G	DPB1*02:01:02G
63	UNKNOWN	0.003185	0.003182	A*02:01:01G	B*18:01:01G	C*12:03:01G	DRB1*15:01:01G	DQB1*06:02:01G	DPB1*03:01:01G
64	UNKNOWN	0.003185	0.003171	A*02:01:01G	B*27:02:01G	C*02:02:02G	DRB1*16:01:01G	DQB1*03:01:01G	DPB1*04:01:01G
66	UNKNOWN	0.003185	0.003409	A*02:01:01G	B*27:05:02G	C*01:02:01G	DRB1*04:01:01G	DQB1*03:01:01G	DPB1*04:01:01G
67	UNKNOWN	0.003185	0.003358	A*02:01:01G	B*27:05:02G	C*01:02:01G	DRB1*07:01:01G	DQB1*03:03:02G	DPB1*02:01:02G
68	UNKNOWN	0.003185	0.003143	A*02:01:01G	B*27:05:02G	C*01:02:01G	DRB1*11:01:01G	DQB1*03:01:01G	DPB1*04:01:01G
69	UNKNOWN	0.003185	0.003445	A*02:01:01G	B*27:05:03	C*02:02:02G	DRB1*07:01:01G	DQB1*02:01:01G	DPB1*01:01:01G
70	UNKNOWN	0.003185	0.00327	A*02:01:01G	B*35:01:01G	C*07:02:01G	DRB1*03:01:01G	DQB1*05:03:01G	DPB1*04:01:01G
71	UNKNOWN	0.003185	0.003425	A*02:01:01G	B*35:03:01G	C*03:04:01G	DRB1*04:03:01G	DQB1*03:02:01G	DPB1*04:01:01G
72	UNKNOWN	0.003185	0.003257	A*02:01:01G	B*35:08:01G	C*12:03:01G	DRB1*07:01:01G	DQB1*02:01:01G	DPB1*04:01:01G
73	UNKNOWN	0.003185	0.003238	A*02:01:01G	B*35:08:01G	C*17:01:01G	DRB1*07:01:01G	DQB1*02:01:01G	DPB1*04:01:01G
74	UNKNOWN	0.003185	0.003238	A*02:01:01G	B*39:01:01G	C*07:02:01G	DRB1*12:01:01G	DQB1*03:03:02G	DPB1*13:01:01G
75	UNKNOWN	0.003185	0.003198	A*02:01:01G	B*39:01:01G	C*15:02:01G	DRB1*16:01:01G	DQB1*05:02:01G	DPB1*23:01:01G
76	UNKNOWN	0.003185	0.00317	A*02:01:01G	B*39:06:02G	C*07:02:01G	DRB1*04:04:01G	DQB1*03:02:01G	DPB1*04:01:01G
77	UNKNOWN	0.003185	0.003391	A*02:01:01G	B*40:01:01G	C*03:04:01G	DRB1*04:04:01G	DQB1*03:02:01G	DPB1*04:01:01G
78	UNKNOWN	0.003185	0.003188	A*02:01:01G	B*40:01:01G	C*03:04:01G	DRB1*13:02:01G	DQB1*06:04:01G	DPB1*02:01:02G
79	UNKNOWN	0.003185	0.003222	A*02:01:01G	B*40:01:01G	C*04:01:01G	DRB1*01:01:01G	DQB1*05:01:01G	DPB1*10:01:01G
80	UNKNOWN	0.003185	0.003223	A*02:01:01G	B*40:02:01G	C*02:02:02G	DRB1*11:01:01G	DQB1*03:04:01G	DPB1*04:01:01G
81	UNKNOWN	0.003185	0.003224	A*02:01:01G	B*41:01:01G	C*17:01:01G	DRB1*07:01:01G	DQB1*03:03:02G	DPB1*14:01:01G
82	UNKNOWN	0.003185	0.00331	A*02:01:01G	B*41:02:01G	C*17:01:01G	DRB1*13:03:01G	DQB1*03:01:01G	DPB1*03:01:01G
84	UNKNOWN	0.003185	0.003337	A*02:01:01G	B*44:02:01G	C*05:01:01G	DRB1*11:01:01G	DQB1*03:03:02G	DPB1*03:01:01G
85	UNKNOWN	0.003185	0.003428	A*02:01:01G	B*44:02:01G	C*05:01:01G	DRB1*16:01:01G	DQB1*05:02:01G	DPB1*10:01:01G
86	UNKNOWN	0.003185	0.003407	A*02:01:01G	B*44:02:01G	C*06:02:01G	DRB1*12:01:01G	DQB1*03:01:01G	DPB1*04:01:01G
87	UNKNOWN	0.003185	0.003305	A*02:01:01G	B*44:02:01G	C*12:03:01G	DRB1*16:01:01G	DQB1*05:02:01G	DPB1*13:01:01G
88	UNKNOWN	0.003185	0.003113	A*02:01:01G	B*44:03:01G	C*04:01:01G	DRB1*07:01:01G	DQB1*02:01:01G	DPB1*04:02:01G
89	UNKNOWN	0.003185	0.00331	A*02:01:01G	B*44:03:01G	C*07:02:01G	DRB1*15:01:01G	DQB1*06:02:01G	DPB1*15:01:01G
90	UNKNOWN	0.003185	0.003265	A*02:01:01G	B*47:01:01G	C*06:02:01G	DRB1*08:01:01G	DQB1*04:02:01G	DPB1*15:01:01G
91	UNKNOWN	0.003185	0.003349	A*02:01:01G	B*49:01:01G	C*07:01:01G	DRB1*07:01:01G	DQB1*03:03:02G	DPB1*04:01:01G
92	UNKNOWN	0.003185	0.003259	A*02:01:01G	B*49:01:01G	C*07:01:01G	DRB1*16:01:01G	DQB1*06:04:01G	DPB1*11:01:01G
93	UNKNOWN	0.003185	0.003228	A*02:01:01G	B*50:02:01G	C*06:02:01G	DRB1*11:04:01G	DQB1*03:01:01G	DPB1*04:02:01G
94	UNKNOWN	0.003185	0.003309	A*02:01:01G	B*51:01:01G	C*14:02:01G	DRB1*13:03:01G	DQB1*03:01:01G	DPB1*10:01:01G
96	UNKNOWN	0.003185	0.003173	A*02:01:01G	B*51:07:01	C*14:02:01G	DRB1*11:01:01G	DQB1*05:02:01G	DPB1*04:01:01G
97	UNKNOWN	0.003185	0.003484	A*02:01:01G	B*52:01:01G	C*12:02:01G	DRB1*15:02:01G	DQB1*06:01:01G	DPB1*04:01:01G
98	UNKNOWN	0.003185	0.00324	A*02:01:01G	B*55:01:01G	C*06:02:01G	DRB1*12:01:01G	DQB1*02:01:01G	DPB1*04:01:01G
99	UNKNOWN	0.003185	0.003312	A*02:01:01G	B*55:01:01G	C*17:01:01G	DRB1*11:01:01G	DQB1*03:01:01G	DPB1*04:01:01G
100	UNKNOWN	0.003185	0.003446	A*02:05:01G	B*50:01:01G	C*06:02:01G	DRB1*03:01:01G	DQB1*02:01:01G	DPB1*04:01:01G
101	UNKNOWN	0.003185	0.0033	A*02:06:01G	B*40:02:01G	C*03:04:01G	DRB1*04:02:01G	DQB1*03:02:01G	DPB1*04:01:01G
102	UNKNOWN	0.003185	0.003098	A*02:07:01G	B*46:01:01G	C*01:02:01G	DRB1*15:01:01G	DQB1*06:02:01G	DPB1*04:01:01G
103	UNKNOWN	0.003185	0.003454	A*03:01:01G	B*07:02:01G	C*04:01:01G	DRB1*14:01:01G	DQB1*02:01:01G	DPB1*04:01:01G
105	UNKNOWN	0.003185	0.003305	A*03:01:01G	B*07:02:01G	C*07:02:01G	DRB1*07:01:01G	DQB1*03:03:02G	DPB1*04:01:01G
106	UNKNOWN	0.003185	0.003355	A*03:01:01G	B*07:02:01G	C*07:02:01G	DRB1*11:04:01G	DQB1*03:01:01G	DPB1*04:02:01G
109	UNKNOWN	0.003185	0.003243	A*03:01:01G	B*07:02:01G	C*07:02:01G	DRB1*16:01:01G	DQB1*05:02:01G	DPB1*04:01:01G
110	UNKNOWN	0.003185	0.003318	A*03:01:01G	B*08:01:01G	C*07:01:01G	DRB1*03:01:01G	DQB1*05:02:01G	DPB1*09:01:01G
111	UNKNOWN	0.003185	0.003301	A*03:01:01G	B*14:02:01G	C*08:02:01G	DRB1*13:03:01G	DQB1*03:01:01G	DPB1*04:02:01G
112	UNKNOWN	0.003185	0.00323	A*03:01:01G	B*15:01:01G	C*03:03:01G	DRB1*07:01:01G	DQB1*02:01:01G	DPB1*04:01:01G
113	UNKNOWN	0.003185	0.00317	A*03:01:01G	B*15:01:01G	C*04:01:01G	DRB1*08:01:01G	DQB1*04:02:01G	DPB1*04:02:01G
114	UNKNOWN	0.003185	0.003296	A*03:01:01G	B*15:01:01G	C*15:02:01G	DRB1*11:01:01G	DQB1*03:02:01G	DPB1*04:01:01G
115	UNKNOWN	0.003185	0.003158	A*03:01:01G	B*18:01:01G	C*03:04:01G	DRB1*12:01:01G	DQB1*02:01:01G	DPB1*04:01:01G
116	UNKNOWN	0.003185	0.003201	A*03:01:01G	B*18:01:01G	C*05:01:01G	DRB1*03:01:01G	DQB1*02:01:01G	DPB1*03:01:01G
117	UNKNOWN	0.003185	0.003252	A*03:01:01G	B*27:02:01G	C*02:02:02G	DRB1*16:01:01G	DQB1*02:01:01G	DPB1*01:01:01G
118	UNKNOWN	0.003185	0.003421	A*03:01:01G	B*27:05:03	C*02:02:02G	DRB1*01:01:01G	DQB1*05:01:01G	DPB1*02:01:02G
121	UNKNOWN	0.003185	0.003283	A*03:01:01G	B*35:01:01G	C*04:01:01G	DRB1*13:03:01G	DQB1*03:01:01G	DPB1*02:01:02G
123	UNKNOWN	0.003185	0.003206	A*03:01:01G	B*35:03:01G	C*04:01:01G	DRB1*08:01:01G	DQB1*04:02:01G	DPB1*03:01:01G
124	UNKNOWN	0.003185	0.003211	A*03:01:01G	B*35:03:01G	C*04:01:01G	DRB1*13:01:01G	DQB1*06:03:01G	DPB1*13:01:01G
126	UNKNOWN	0.003185	0.003329	A*03:01:01G	B*40:01:01G	C*03:04:01G	DRB1*13:01:01G	DQB1*06:03:01G	DPB1*19:01:01G
127	UNKNOWN	0.003185	0.003254	A*03:01:01G	B*44:02:01G	C*05:01:01G	DRB1*04:01:01G	DQB1*03:04:01G	DPB1*03:01:01G
128	UNKNOWN	0.003185	0.003231	A*03:01:01G	B*51:01:01G	C*01:02:01G	DRB1*07:01:01G	DQB1*06:03:01G	DPB1*02:01:02G
129	UNKNOWN	0.003185	0.003513	A*03:01:01G	B*52:01:01G	C*12:02:01G	DRB1*15:02:01G	DQB1*06:01:01G	DPB1*05:01:01G
130	UNKNOWN	0.003185	0.003143	A*03:01:01G	B*56:01:01G	C*01:02:01G	DRB1*11:01:01G	DQB1*03:02:01G	DPB1*04:01:01G
131	UNKNOWN	0.003185	0.003345	A*11:01:01G	B*07:02:01G	C*07:02:01G	DRB1*07:01:01G	DQB1*02:01:01G	DPB1*36:01
133	UNKNOWN	0.003185	0.003196	A*11:01:01G	B*18:01:01G	C*07:01:01G	DRB1*11:04:01G	DQB1*03:01:01G	DPB1*14:01:01G
135	UNKNOWN	0.003185	0.003292	A*11:01:01G	B*27:14	C*01:02:01G	DRB1*01:01:01G	DQB1*02:01:01G	DPB1*01:01:01G
136	UNKNOWN	0.003185	0.003178	A*11:01:01G	B*35:01:01G	C*04:01:01G	DRB1*01:01:01G	DQB1*05:01:01G	DPB1*06:01:01G
137	UNKNOWN	0.003185	0.003241	A*11:01:01G	B*35:01:01G	C*04:01:01G	DRB1*04:04:01G	DQB1*03:01:01G	DPB1*04:01:01G
138	UNKNOWN	0.003185	0.003308	A*11:01:01G	B*35:01:01G	C*04:01:01G	DRB1*14:01:01G	DQB1*05:03:01G	DPB1*02:01:02G
140	UNKNOWN	0.003185	0.003346	A*11:01:01G	B*38:01:01G	C*03:03:01G	DRB1*12:01:01G	DQB1*03:01:01G	DPB1*04:01:01G
141	UNKNOWN	0.003185	0.003257	A*11:01:01G	B*49:01:01G	C*07:01:01G	DRB1*11:01:01G	DQB1*03:01:01G	DPB1*04:01:01G
142	UNKNOWN	0.003185	0.003239	A*11:01:01G	B*51:01:01G	C*03:03:01G	DRB1*16:01:01G	DQB1*05:02:01G	DPB1*10:01:01G
143	UNKNOWN	0.003185	0.003422	A*11:01:01G	B*51:01:01G	C*04:01:01G	DRB1*04:07:01G	DQB1*03:01:01G	DPB1*04:01:01G
144	UNKNOWN	0.003185	0.002971	A*11:01:01G	B*51:01:01G	C*07:02:01G	DRB1*15:01:01G	DQB1*06:02:01G	DPB1*03:01:01G
145	UNKNOWN	0.003185	0.003281	A*11:01:01G	B*52:01:01G	C*12:02:01G	DRB1*04:03:01G	DQB1*03:05:01G	DPB1*04:02:01G
146	UNKNOWN	0.003185	0.003335	A*11:01:01G	B*54:01:01G	C*01:02:01G	DRB1*04:05:01G	DQB1*04:01:01G	DPB1*04:01:01G
147	UNKNOWN	0.003185	0.003258	A*23:01:01G	B*07:02:01G	C*04:01:01G	DRB1*11:03:01G	DQB1*03:01:01G	DPB1*04:01:01G
148	UNKNOWN	0.003185	0.003344	A*23:01:01G	B*44:03:01G	C*04:01:01G	DRB1*07:01:01G	DQB1*02:01:01G	DPB1*02:01:02G
150	UNKNOWN	0.003185	0.003263	A*23:01:01G	B*44:29:01G	C*06:02:01G	DRB1*15:01:01G	DQB1*06:02:01G	DPB1*03:01:01G
151	UNKNOWN	0.003185	0.003197	A*23:01:01G	B*49:01:01G	C*07:01:01G	DRB1*08:04:01G	DQB1*04:02:01G	DPB1*04:02:01G
152	UNKNOWN	0.003185	0.003188	A*23:01:01G	B*49:01:01G	C*12:02:01G	DRB1*11:04:01G	DQB1*06:01:01G	DPB1*04:01:01G
153	UNKNOWN	0.003185	0.00322	A*24:02:01G	B*08:01:01G	C*12:03:01G	DRB1*03:01:01G	DQB1*02:01:01G	DPB1*04:01:01G
155	UNKNOWN	0.003185	0.003856	A*24:02:01G	B*13:02:01G	C*06:02:01G	DRB1*07:01:01G	DQB1*02:01:01G	DPB1*04:02:01G
157	UNKNOWN	0.003185	0.003298	A*24:02:01G	B*18:01:01G	C*05:01:01G	DRB1*03:01:01G	DQB1*02:01:01G	DPB1*04:02:01G
158	UNKNOWN	0.003185	0.003416	A*24:02:01G	B*18:01:01G	C*07:01:01G	DRB1*11:01:01G	DQB1*05:03:01G	DPB1*04:02:01G
159	UNKNOWN	0.003185	0.003341	A*24:02:01G	B*18:01:01G	C*12:03:01G	DRB1*11:01:01G	DQB1*03:01:01G	DPB1*04:02:01G
160	UNKNOWN	0.003185	0.00318	A*24:02:01G	B*35:01:01G	C*02:02:02G	DRB1*13:05:01	DQB1*06:03:01G	DPB1*04:01:01G
161	UNKNOWN	0.003185	0.003219	A*24:02:01G	B*35:01:01G	C*03:03:01G	DRB1*13:02:01G	DQB1*06:04:01G	DPB1*04:01:01G
162	UNKNOWN	0.003185	0.003218	A*24:02:01G	B*35:01:01G	C*04:01:01G	DRB1*13:03:01G	DQB1*03:01:01G	DPB1*03:01:01G
163	UNKNOWN	0.003185	0.003292	A*24:02:01G	B*35:02:01G	C*04:01:01G	DRB1*11:04:01G	DQB1*03:03:02G	DPB1*04:02:01G
164	UNKNOWN	0.003185	0.003117	A*24:02:01G	B*35:02:01G	C*07:02:01G	DRB1*04:04:01G	DQB1*03:01:01G	DPB1*02:01:02G
165	UNKNOWN	0.003185	0.003502	A*24:02:01G	B*37:01:01G	C*06:02:01G	DRB1*07:01:01G	DQB1*03:01:01G	DPB1*02:01:02G
166	UNKNOWN	0.003185	0.003289	A*24:02:01G	B*40:02:01G	C*03:04:01G	DRB1*15:01:01G	DQB1*06:02:01G	DPB1*17:01:01G
167	UNKNOWN	0.003185	0.003152	A*24:02:01G	B*40:02:01G	C*06:02:01G	DRB1*11:01:01G	DQB1*02:01:01G	DPB1*04:02:01G
169	UNKNOWN	0.003185	0.003317	A*24:02:01G	B*44:02:01G	C*05:01:01G	DRB1*04:04:01G	DQB1*03:02:01G	DPB1*02:01:02G
170	UNKNOWN	0.003185	0.003195	A*24:02:01G	B*44:03:01G	C*04:01:01G	DRB1*11:01:01G	DQB1*03:01:01G	DPB1*04:02:01G
171	UNKNOWN	0.003185	0.003224	A*24:02:01G	B*48:01:01G	C*08:01:01G	DRB1*01:01:01G	DQB1*05:01:01G	DPB1*04:02:01G
172	UNKNOWN	0.003185	0.003347	A*24:02:01G	B*51:01:01G	C*01:02:01G	DRB1*04:08:01G	DQB1*03:01:01G	DPB1*02:01:02G
173	UNKNOWN	0.003185	0.003238	A*24:02:01G	B*51:01:01G	C*03:03:01G	DRB1*04:02:01G	DQB1*03:01:01G	DPB1*04:01:01G
174	UNKNOWN	0.003185	0.003146	A*24:02:01G	B*51:01:01G	C*15:02:01G	DRB1*09:01:02G	DQB1*03:03:02G	DPB1*02:02:01G
175	UNKNOWN	0.003185	0.003361	A*24:02:01G	B*52:01:01G	C*12:02:01G	DRB1*15:02:01G	DQB1*06:01:01G	DPB1*05:01:01G
176	UNKNOWN	0.003185	0.003266	A*24:03:01G	B*18:03:01G	C*07:01:01G	DRB1*04:06:01G	DQB1*04:02:01G	DPB1*04:02:01G
177	UNKNOWN	0.003185	0.003255	A*25:01:01G	B*07:02:01G	C*01:02:01G	DRB1*11:01:01G	DQB1*06:02:01G	DPB1*04:02:01G
178	UNKNOWN	0.003185	0.00341	A*25:01:01G	B*18:01:01G	C*04:01:01G	DRB1*03:01:01G	DQB1*02:01:01G	DPB1*02:01:02G
179	UNKNOWN	0.003185	0.003316	A*25:01:01G	B*18:01:01G	C*07:04:01G	DRB1*07:01:01G	DQB1*03:03:02G	DPB1*04:01:01G
180	UNKNOWN	0.003185	0.003586	A*25:01:01G	B*18:01:01G	C*12:03:01G	DRB1*01:01:01G	DQB1*05:01:01G	DPB1*02:01:02G
181	UNKNOWN	0.003185	0.003394	A*25:01:01G	B*18:01:01G	C*12:03:01G	DRB1*04:01:01G	DQB1*03:02:01G	DPB1*02:01:02G
182	UNKNOWN	0.003185	0.003433	A*25:01:01G	B*18:01:01G	C*12:03:01G	DRB1*04:01:01G	DQB1*03:02:01G	DPB1*03:01:01G
183	UNKNOWN	0.003185	0.0035	A*25:01:01G	B*18:01:01G	C*12:03:01G	DRB1*07:01:01G	DQB1*02:01:01G	DPB1*04:01:01G
184	UNKNOWN	0.003185	0.003384	A*25:01:01G	B*18:01:01G	C*12:03:01G	DRB1*11:01:01G	DQB1*03:01:01G	DPB1*04:02:01G
186	UNKNOWN	0.003185	0.003345	A*25:01:01G	B*18:01:01G	C*15:02:01G	DRB1*04:02:01G	DQB1*06:02:01G	DPB1*23:01:01G
187	UNKNOWN	0.003185	0.003183	A*25:01:01G	B*35:01:01G	C*04:01:01G	DRB1*01:01:01G	DQB1*05:01:01G	DPB1*04:01:01G
189	UNKNOWN	0.003185	0.00338	A*25:01:01G	B*40:01:01G	C*12:03:01G	DRB1*03:01:01G	DQB1*03:01:01G	DPB1*05:01:01G
190	UNKNOWN	0.003185	0.00341	A*25:01:01G	B*44:02:01G	C*07:04:01G	DRB1*16:01:01G	DQB1*05:02:01G	DPB1*13:01:01G
191	UNKNOWN	0.003185	0.003149	A*26:01:01G	B*35:01:01G	C*03:03:01G	DRB1*16:01:01G	DQB1*05:02:01G	DPB1*88:01
192	UNKNOWN	0.003185	0.003193	A*26:01:01G	B*38:01:01G	C*07:01:01G	DRB1*04:02:01G	DQB1*03:02:01G	DPB1*04:01:01G
193	UNKNOWN	0.003185	0.003691	A*26:01:01G	B*38:01:01G	C*12:03:01G	DRB1*13:01:01G	DQB1*06:03:01G	DPB1*02:01:02G
195	UNKNOWN	0.003185	0.003156	A*26:01:01G	B*38:01:01G	C*12:03:01G	DRB1*14:01:01G	DQB1*05:03:01G	DPB1*17:01:01G
196	UNKNOWN	0.003185	0.003129	A*26:01:01G	B*38:01:01G	C*12:03:01G	DRB1*15:01:01G	DQB1*06:02:01G	DPB1*04:01:01G
197	UNKNOWN	0.003185	0.003326	A*26:01:01G	B*40:01:01G	C*03:04:01G	DRB1*10:01:01G	DQB1*05:01:01G	DPB1*05:01:01G
198	UNKNOWN	0.003185	0.003207	A*26:01:01G	B*51:01:01G	C*12:03:01G	DRB1*11:01:01G	DQB1*03:01:01G	DPB1*04:01:01G
199	UNKNOWN	0.003185	0.00338	A*26:01:01G	B*52:01:01G	C*12:02:01G	DRB1*03:01:01G	DQB1*05:01:01G	DPB1*03:01:01G
200	UNKNOWN	0.003185	0.003162	A*26:01:01G	B*55:01:01G	C*12:03:01G	DRB1*01:01:01G	DQB1*05:01:01G	DPB1*04:01:01G
201	UNKNOWN	0.003185	0.003408	A*26:01:01G	B*58:01:01G	C*03:02:01G	DRB1*03:01:01G	DQB1*05:03:01G	DPB1*04:02:01G
202	UNKNOWN	0.003185	0.003481	A*26:01:01G	B*58:01:01G	C*03:02:01G	DRB1*13:02:01G	DQB1*04:02:01G	DPB1*04:01:01G
203	UNKNOWN	0.003185	0.003259	A*29:02:01G	B*44:03:01G	C*16:01:01G	DRB1*07:01:01G	DQB1*02:01:01G	DPB1*04:02:01G
204	UNKNOWN	0.003185	0.003248	A*29:02:01G	B*58:01:01G	C*07:01:01G	DRB1*04:01:01G	DQB1*03:02:01G	DPB1*03:01:01G
206	UNKNOWN	0.003185	0.002821	A*30:01:01G	B*13:02:01G	C*06:02:01G	DRB1*07:01:01G	DQB1*02:01:01G	DPB1*04:01:01G
207	UNKNOWN	0.003185	0.003342	A*30:01:01G	B*18:01:01G	C*06:02:01G	DRB1*07:01:01G	DQB1*02:01:01G	DPB1*04:02:01G
208	UNKNOWN	0.003185	0.003412	A*30:01:01G	B*37:01:01G	C*06:02:01G	DRB1*13:01:01G	DQB1*06:03:01G	DPB1*04:01:01G
209	UNKNOWN	0.003185	0.003219	A*30:01:01G	B*39:01:01G	C*06:02:01G	DRB1*09:01:02G	DQB1*03:03:02G	DPB1*04:01:01G
210	UNKNOWN	0.003185	0.00328	A*30:01:01G	B*51:01:01G	C*15:02:01G	DRB1*14:03:01G	DQB1*03:01:01G	DPB1*05:01:01G
211	UNKNOWN	0.003185	0.003266	A*30:04:01G	B*44:02:01G	C*07:04:01G	DRB1*13:02:01G	DQB1*05:02:01G	DPB1*04:01:01G
213	UNKNOWN	0.003185	0.003439	A*31:01:02G	B*07:02:01G	C*07:02:01G	DRB1*15:01:01G	DQB1*03:03:02G	DPB1*04:02:01G
214	UNKNOWN	0.003185	0.003195	A*31:01:02G	B*13:02:01G	C*06:02:01G	DRB1*07:01:01G	DQB1*02:01:01G	DPB1*04:02:01G
215	UNKNOWN	0.003185	0.003357	A*31:01:02G	B*35:08:01G	C*04:01:01G	DRB1*15:01:01G	DQB1*02:01:01G	DPB1*14:01:01G
217	UNKNOWN	0.003185	0.003234	A*31:01:02G	B*40:02:01G	C*02:02:02G	DRB1*11:01:01G	DQB1*03:01:01G	DPB1*04:01:01G
218	UNKNOWN	0.003185	0.003301	A*31:01:02G	B*41:02:01G	C*03:03:01G	DRB1*13:03:01G	DQB1*03:01:01G	DPB1*02:01:02G
219	UNKNOWN	0.003185	0.003367	A*32:01:01G	B*18:01:01G	C*07:01:01G	DRB1*11:04:01G	DQB1*03:01:01G	DPB1*04:02:01G
220	UNKNOWN	0.003185	0.003426	A*32:01:01G	B*40:01:01G	C*03:04:01G	DRB1*10:01:01G	DQB1*05:01:01G	DPB1*04:02:01G
221	UNKNOWN	0.003185	0.00318	A*32:01:01G	B*40:02:01G	C*02:02:02G	DRB1*11:01:01G	DQB1*03:01:01G	DPB1*03:01:01G
222	UNKNOWN	0.003185	0.003382	A*32:01:01G	B*40:02:01G	C*04:01:01G	DRB1*13:01:01G	DQB1*03:01:01G	DPB1*04:02:01G
223	UNKNOWN	0.003185	0.003205	A*32:01:01G	B*40:02:01G	C*12:02:01G	DRB1*11:01:01G	DQB1*03:01:01G	DPB1*04:02:01G
224	UNKNOWN	0.003185	0.003455	A*32:01:01G	B*51:01:01G	C*12:03:01G	DRB1*01:01:01G	DQB1*05:01:01G	DPB1*10:01:01G
225	UNKNOWN	0.003185	0.003391	A*32:01:01G	B*52:01:01G	C*07:02:01G	DRB1*16:02:01G	DQB1*05:02:01G	DPB1*03:01:01G
226	UNKNOWN	0.003185	0.00337	A*33:01:01G	B*14:02:01G	C*08:02:01G	DRB1*01:02:01G	DQB1*05:01:01G	DPB1*04:02:01G
227	UNKNOWN	0.003185	0.003209	A*33:01:01G	B*15:17:01G	C*08:02:01G	DRB1*13:02:01G	DQB1*06:04:01G	DPB1*04:01:01G
228	UNKNOWN	0.003185	0.003232	A*33:03:01G	B*35:02:01G	C*12:03:01G	DRB1*13:01:01G	DQB1*06:03:01G	DPB1*01:01:01G
229	UNKNOWN	0.003185	0.003244	A*33:03:01G	B*35:08:01G	C*04:01:01G	DRB1*08:01:01G	DQB1*06:09:01G	DPB1*02:01:02G
230	UNKNOWN	0.003185	0.003093	A*33:03:01G	B*38:01:01G	C*12:03:01G	DRB1*14:01:01G	DQB1*02:01:01G	DPB1*04:02:01G
231	UNKNOWN	0.003185	0.003329	A*33:03:01G	B*58:01:01G	C*03:02:01G	DRB1*01:01:01G	DQB1*05:01:01G	DPB1*23:01:01G
232	UNKNOWN	0.003185	0.003527	A*68:01:01G	B*41:02:01G	C*04:01:01G	DRB1*03:01:01G	DQB1*02:01:01G	DPB1*04:01:01G
233	UNKNOWN	0.003185	0.003194	A*68:01:02G	B*51:01:01G	C*15:02:01G	DRB1*13:01:01G	DQB1*06:03:01G	DPB1*03:01:01G
234	UNKNOWN	0.003185	0.003098	A*68:01:02G	B*57:03:01G	C*07:01:01G	DRB1*15:01:01G	DQB1*06:02:01G	DPB1*04:01:01G
235	UNKNOWN	0.003185	0.003256	A*68:02:01G	B*14:02:01G	C*08:02:01G	DRB1*01:02:01G	DQB1*05:01:01G	DPB1*04:01:01G
236	UNKNOWN	0.003185	0.003103	A*68:02:01G	B*57:01:01G	C*05:01:01G	DRB1*07:01:01G	DQB1*03:03:02G	DPB1*04:01:01G
237	UNKNOWN	0.003185	0.003494	A*69:01:01G	B*55:01:01G	C*07:02:01G	DRB1*15:01:01G	DQB1*03:01:01G	DPB1*02:01:02G

## Sheet: registry
#	Haplotype	Freq.	s.d.	Locus A	Locus B	Locus C	Locus DRB1	Locus DQB1	Locus DPB1
11	UNKNOWN	0.025467	0.006158	A*01:01:01G	B*08:01:01G	C*07:01:01G	DRB1*03:01:01G	DQB1*02:01:01G	DPB1*04:01:01G
248	UNKNOWN	0.021611	0.005356	A*03:01:01G	B*07:02:01G	C*07:02:01G	DRB1*15:01:01G	DQB1*06:02:01G	DPB1*04:01:01G
100	UNKNOWN	0.014497	0.004484	A*02:01:01G	B*13:02:01G	C*06:02:01G	DRB1*07:01:01G	DQB1*02:01:01G	DPB1*04:01:01G
372	UNKNOWN	0.010526	0.003429	A*23:01:01G	B*44:03:01G	C*04:01:01G	DRB1*07:01:01G	DQB1*02:01:01G	DPB1*04:01:01G
496	UNKNOWN	0.010526	0.003887	A*25:01:01G	B*18:01:01G	C*12:03:01G	DRB1*15:01:01G	DQB1*06:02:01G	DPB1*04:01:01G
176	UNKNOWN	0.009474	0.003326	A*02:01:01G	B*41:02:01G	C*17:01:01G	DRB1*13:03:01G	DQB1*03:01:01G	DPB1*03:01:01G
271	UNKNOWN	0.009474	0.003686	A*03:01:01G	B*35:01:01G	C*04:01:01G	DRB1*01:01:01G	DQB1*05:01:01G	DPB1*04:02:01G
631	UNKNOWN	0.009474	0.003376	A*33:01:01G	B*14:02:01G	C*08:02:01G	DRB1*01:02:01G	DQB1*05:01:01G	DPB1*04:01:01G
9	UNKNOWN	0.009106	0.003836	A*01:01:01G	B*08:01:01G	C*07:01:01G	DRB1*03:01:01G	DQB1*02:01:01G	DPB1*02:01:02G
158	UNKNOWN	0.007368	0.003062	A*02:01:01G	B*38:01:01G	C*12:03:01G	DRB1*13:01:01G	DQB1*06:03:01G	DPB1*04:01:01G
177	UNKNOWN	0.007368	0.003005	A*02:01:01G	B*44:02:01G	C*05:01:01G	DRB1*04:01:01G	DQB1*03:01:01G	DPB1*04:01:01G
383	UNKNOWN	0.007368	0.003418	A*24:02:01G	B*07:02:01G	C*07:02:01G	DRB1*15:01:01G	DQB1*06:02:01G	DPB1*04:01:01G
113	UNKNOWN	0.006316	0.002858	A*02:01:01G	B*15:01:01G	C*03:03:01G	DRB1*13:01:01G	DQB1*06:03:01G	DPB1*04:01:01G
124	UNKNOWN	0.006316	0.002786	A*02:01:01G	B*18:01:01G	C*07:01:01G	DRB1*11:04:01G	DQB1*03:01:01G	DPB1*04:02:01G
95	UNKNOWN	0.005329	0.003546	A*02:01:01G	B*07:02:01G	C*07:02:01G	DRB1*15:01:01G	DQB1*06:02:01G	DPB1*04:01:01G
99	UNKNOWN	0.005263	0.002631	A*02:01:01G	B*08:01:01G	C*07:01:01G	DRB1*03:01:01G	DQB1*02:01:01G	DPB1*04:01:01G
270	UNKNOWN	0.005263	0.003217	A*03:01:01G	B*35:01:01G	C*04:01:01G	DRB1*01:01:01G	DQB1*05:01:01G	DPB1*04:01:01G
497	UNKNOWN	0.005263	0.00267	A*25:01:01G	B*18:01:01G	C*12:03:01G	DRB1*15:01:01G	DQB1*06:02:01G	DPB1*23:01:01G
560	UNKNOWN	0.005263	0.00266	A*30:01:01G	B*13:02:01G	C*06:02:01G	DRB1*07:01:01G	DQB1*02:01:01G	DPB1*04:01:01G
12	UNKNOWN	0.004327	0.002506	A*01:01:01G	B*08:01:01G	C*07:01:01G	DRB1*03:01:01G	DQB1*02:01:01G	DPB1*04:02:01G
10	UNKNOWN	0.004211	0.002587	A*01:01:01G	B*08:01:01G	C*07:01:01G	DRB1*03:01:01G	DQB1*02:01:01G	DPB1*03:01:01G
69	UNKNOWN	0.004211	0.002717	A*01:01:01G	B*57:01:01G	C*06:02:01G	DRB1*07:01:01G	DQB1*03:03:02G	DPB1*04:01:01G
179	UNKNOWN	0.004211	0.00257	A*02:01:01G	B*44:02:01G	C*05:01:01G	DRB1*11:01:01G	DQB1*03:01:01G	DPB1*04:01:01G
312	UNKNOWN	0.004211	0.002396	A*03:01:01G	B*52:01:01G	C*12:02:01G	DRB1*15:02:01G	DQB1*06:01:01G	DPB1*04:01:01G
520	UNKNOWN	0.004211	0.002441	A*26:01:01G	B*38:01:01G	C*12:03:01G	DRB1*01:01:01G	DQB1*05:01:01G	DPB1*04:01:01G
669	UNKNOWN	0.004211	0.002309	A*68:01:02G	B*44:02:01G	C*07:04:01G	DRB1*11:01:01G	DQB1*03:01:01G	DPB1*04:01:01G
201	UNKNOWN	0.004145	0.002443	A*02:01:01G	B*51:01:01G	C*01:02:01G	DRB1*11:01:01G	DQB1*03:01:01G	DPB1*04:01:01G
142	UNKNOWN	0.003397	0.002557	A*02:01:01G	B*35:01:01G	C*04:01:01G	DRB1*01:01:01G	DQB1*05:01:01G	DPB1*04:01:01G
70	UNKNOWN	0.003158	0.002179	A*01:01:01G	B*57:01:01G	C*06:02:01G	DRB1*07:01:01G	DQB1*03:03:02G	DPB1*04:02:01G
91	UNKNOWN	0.003158	0.002301	A*02:01:01G	B*07:02:01G	C*07:02:01G	DRB1*13:01:01G	DQB1*06:03:01G	DPB1*04:01:01G
101	UNKNOWN	0.003158	0.002022	A*02:01:01G	B*13:02:01G	C*06:02:01G	DRB1*07:01:01G	DQB1*02:01:01G	DPB1*17:01:01G
199	UNKNOWN	0.003158	0.002205	A*02:01:01G	B*50:01:01G	C*06:02:01G	DRB1*07:01:01G	DQB1*02:01:01G	DPB1*04:01:01G
217	UNKNOWN	0.003158	0.00222	A*02:01:01G	B*57:01:01G	C*06:02:01G	DRB1*07:01:01G	DQB1*03:03:02G	DPB1*04:01:01G
258	UNKNOWN	0.003158	0.002111	A*03:01:01G	B*13:02:01G	C*06:02:01G	DRB1*07:01:01G	DQB1*02:01:01G	DPB1*02:01:02G
388	UNKNOWN	0.003158	0.002089	A*24:02:01G	B*13:02:01G	C*06:02:01G	DRB1*10:01:01G	DQB1*05:01:01G	DPB1*04:01:01G
420	UNKNOWN	0.003158	0.002015	A*24:02:01G	B*35:08:01G	C*04:01:01G	DRB1*07:01:01G	DQB1*02:01:01G	DPB1*04:01:01G
495	UNKNOWN	0.003158	0.001997	A*25:01:01G	B*18:01:01G	C*12:03:01G	DRB1*13:01:01G	DQB1*06:03:01G	DPB1*04:01:01G
509	UNKNOWN	0.003158	0.002158	A*26:01:01G	B*08:01:01G	C*07:02:01G	DRB1*03:01:01G	DQB1*02:01:01G	DPB1*04:01:01G
523	UNKNOWN	0.003158	0.00207	A*26:01:01G	B*38:01:01G	C*12:03:01G	DRB1*07:01:01G	DQB1*02:01:01G	DPB1*04:01:01G
645	UNKNOWN	0.003158	0.001991	A*66:01:01G	B*41:02:01G	C*17:01:01G	DRB1*13:03:01G	DQB1*03:01:01G	DPB1*04:02:01G
251	UNKNOWN	0.002813	0.002131	A*03:01:01G	B*07:02:01G	C*07:02:01G	DRB1*16:01:01G	DQB1*05:02:01G	DPB1*02:01:02G
492	UNKNOWN	0.002813	0.002276	A*25:01:01G	B*18:01:01G	C*12:03:01G	DRB1*04:01:01G	DQB1*03:02:01G	DPB1*04:01:01G
253	UNKNOWN	0.002758	0.002236	A*03:01:01G	B*07:02:01G	C*07:02:01G	DRB1*16:01:01G	DQB1*05:02:01G	DPB1*04:01:01G
3	UNKNOWN	0.002413	0.001908	A*01:01:01G	B*07:02:01G	C*07:02:01G	DRB1*15:01:01G	DQB1*06:02:01G	DPB1*03:01:01G
387	UNKNOWN	0.002345	0.001859	A*24:02:01G	B*13:02:01G	C*06:02:01G	DRB1*07:01:01G	DQB1*02:01:01G	DPB1*04:02:01G
249	UNKNOWN	0.002226	0.001632	A*03:01:01G	B*07:02:01G	C*07:02:01G	DRB1*15:01:01G	DQB1*06:02:01G	DPB1*04:02:01G
1	UNKNOWN	0.002105	0.001691	A*01:01:01G	B*07:02:01G	C*07:02:01G	DRB1*03:01:01G	DQB1*02:01:01G	DPB1*01:01:01G
8	UNKNOWN	0.002105	0.001339	A*01:01:01G	B*08:01:01G	C*07:01:01G	DRB1*03:01:01G	DQB1*02:01:01G	DPB1*01:01:01G
28	UNKNOWN	0.002105	0.00164	A*01:01:01G	B*27:05:02G	C*06:02:01G	DRB1*13:03:01G	DQB1*03:01:01G	DPB1*04:01:01G
48	UNKNOWN	0.002105	0.001687	A*01:01:01G	B*40:02:01G	C*02:02:02G	DRB1*11:01:01G	DQB1*03:01:01G	DPB1*04:01:01G
56	UNKNOWN	0.002105	0.001636	A*01:01:01G	B*44:03:01G	C*04:01:01G	DRB1*07:01:01G	DQB1*02:01:01G	DPB1*02:01:02G
59	UNKNOWN	0.002105	0.00165	A*01:01:01G	B*44:05:01G	C*02:02:02G	DRB1*07:01:01G	DQB1*03:03:02G	DPB1*02:01:02G
67	UNKNOWN	0.002105	0.001755	A*01:01:01G	B*52:01:01G	C*12:02:01G	DRB1*15:02:01G	DQB1*06:01:01G	DPB1*02:01:02G
84	UNKNOWN	0.002105	0.001718	A*02:01:01G	B*07:02:01G	C*07:02:01G	DRB1*04:01:01G	DQB1*03:02:01G	DPB1*04:01:01G
90	UNKNOWN	0.002105	0.001675	A*02:01:01G	B*07:02:01G	C*07:02:01G	DRB1*11:01:01G	DQB1*03:01:01G	DPB1*04:02:01G
94	UNKNOWN	0.002105	0.001832	A*02:01:01G	B*07:02:01G	C*07:02:01G	DRB1*15:01:01G	DQB1*06:02:01G	DPB1*03:01:01G
98	UNKNOWN	0.002105	0.001675	A*02:01:01G	B*08:01:01G	C*07:01:01G	DRB1*03:01:01G	DQB1*02:01:01G	DPB1*01:01:01G
114	UNKNOWN	0.002105	0.001651	A*02:01:01G	B*15:01:01G	C*03:04:01G	DRB1*04:01:01G	DQB1*03:02:01G	DPB1*04:01:01G
130	UNKNOWN	0.002105	0.001675	A*02:01:01G	B*27:05:02G	C*01:02:01G	DRB1*01:01:01G	DQB1*05:01:01G	DPB1*02:01:02G
131	UNKNOWN	0.002105	0.001632	A*02:01:01G	B*27:05:02G	C*01:02:01G	DRB1*04:08:01G	DQB1*03:01:01G	DPB1*02:01:02G
132	UNKNOWN	0.002105	0.001623	A*02:01:01G	B*27:05:02G	C*01:02:01G	DRB1*07:01:01G	DQB1*05:01:01G	DPB1*03:01:01G
157	UNKNOWN	0.002105	0.001718	A*02:01:01G	B*38:01:01G	C*12:03:01G	DRB1*04:02:01G	DQB1*03:02:01G	DPB1*04:01:01G
162	UNKNOWN	0.002105	0.00166	A*02:01:01G	B*39:01:01G	C*12:03:01G	DRB1*16:01:01G	DQB1*06:03:01G	DPB1*03:01:01G
168	UNKNOWN	0.002105	0.001818	A*02:01:01G	B*40:01:01G	C*03:04:01G	DRB1*11:01:01G	DQB1*03:01:01G	DPB1*04:01:01G
174	UNKNOWN	0.002105	0.001637	A*02:01:01G	B*41:01:01G	C*07:01:01G	DRB1*08:04:01G	DQB1*03:01:01G	DPB1*02:01:02G
175	UNKNOWN	0.002105	0.001654	A*02:01:01G	B*41:02:01G	C*12:03:01G	DRB1*11:04:01G	DQB1*03:01:01G	DPB1*04:02:01G
183	UNKNOWN	0.002105	0.001811	A*02:01:01G	B*44:02:01G	C*05:01:01G	DRB1*13:01:01G	DQB1*06:03:01G	DPB1*04:01:01G
185	UNKNOWN	0.002105	0.001709	A*02:01:01G	B*44:02:01G	C*05:01:01G	DRB1*15:01:01G	DQB1*06:02:01G	DPB1*04:01:01G
197	UNKNOWN	0.002105	0.001809	A*02:01:01G	B*49:01:01G	C*07:01:01G	DRB1*11:01:01G	DQB1*03:01:01G	DPB1*04:01:01G
207	UNKNOWN	0.002105	0.001626	A*02:01:01G	B*51:01:01G	C*15:02:01G	DRB1*04:02:01G	DQB1*03:02:01G	DPB1*04:01:01G
229	UNKNOWN	0.002105	0.001736	A*02:05:01G	B*50:01:01G	C*06:02:01G	DRB1*07:01:01G	DQB1*02:01:01G	DPB1*03:01:01G
233	UNKNOWN	0.002105	0.00163	A*02:05:01G	B*58:01:01G	C*07:01:01G	DRB1*11:03:01G	DQB1*03:01:01G	DPB1*04:01:01G
244	UNKNOWN	0.002105	0.001646	A*03:01:01G	B*07:02:01G	C*07:02:01G	DRB1*09:01:02G	DQB1*03:03:02G	DPB1*10:01:01G
246	UNKNOWN	0.002105	0.001622	A*03:01:01G	B*07:02:01G	C*07:02:01G	DRB1*12:01:01G	DQB1*06:09:01G	DPB1*04:01:01G
274	UNKNOWN	0.002105	0.00165	A*03:01:01G	B*35:01:01G	C*04:01:01G	DRB1*07:01:01G	DQB1*02:01:01G	DPB1*17:01:01G
284	UNKNOWN	0.002105	0.00165	A*03:01:01G	B*35:03:01G	C*04:01:01G	DRB1*11:01:01G	DQB1*03:01:01G	DPB1*02:01:02G
303	UNKNOWN	0.002105	0.001599	A*03:01:01G	B*47:01:01G	C*06:02:01G	DRB1*01:01:01G	DQB1*05:01:01G	DPB1*04:01:01G
308	UNKNOWN	0.002105	0.001667	A*03:01:01G	B*51:01:01G	C*15:02:01G	DRB1*03:01:01G	DQB1*02:01:01G	DPB1*04:02:01G
334	UNKNOWN	0.002105	0.001601	A*11:01:01G	B*27:05:02G	C*01:02:01G	DRB1*01:01:01G	DQB1*05:01:01G	DPB1*04:01:01G
349	UNKNOWN	0.002105	0.001681	A*11:01:01G	B*40:01:01G	C*03:04:01G	DRB1*04:04:01G	DQB1*03:02:01G	DPB1*04:01:01G
358	UNKNOWN	0.002105	0.001736	A*11:01:01G	B*51:01:01G	C*04:01:01G	DRB1*04:07:01G	DQB1*03:01:01G	DPB1*04:01:01G
361	UNKNOWN	0.002105	0.001647	A*11:01:01G	B*52:01:01G	C*12:02:01G	DRB1*15:02:01G	DQB1*06:01:01G	DPB1*03:01:01G
363	UNKNOWN	0.002105	0.001668	A*11:01:01G	B*55:01:01G	C*03:03:01G	DRB1*11:01:01G	DQB1*03:01:01G	DPB1*04:01:01G
378	UNKNOWN	0.002105	0.001665	A*23:01:01G	B*50:01:01G	C*06:02:01G	DRB1*03:01:01G	DQB1*02:01:01G	DPB1*04:01:01G
384	UNKNOWN	0.002105	0.001738	A*24:02:01G	B*07:02:01G	C*07:02:01G	DRB1*15:01:01G	DQB1*06:02:01G	DPB1*04:02:01G
398	UNKNOWN	0.002105	0.001532	A*24:02:01G	B*18:01:01G	C*07:01:01G	DRB1*11:04:01G	DQB1*03:01:01G	DPB1*02:01:02G
400	UNKNOWN	0.002105	0.001669	A*24:02:01G	B*18:01:01G	C*12:03:01G	DRB1*11:04:01G	DQB1*03:01:01G	DPB1*04:02:01G
409	UNKNOWN	0.002105	0.001839	A*24:02:01G	B*35:01:01G	C*04:01:01G	DRB1*11:01:01G	DQB1*03:01:01G	DPB1*04:01:01G
442	UNKNOWN	0.002105	0.001598	A*24:02:01G	B*40:02:01G	C*03:04:01G	DRB1*14:01:01G	DQB1*05:02:01G	DPB1*04:02:01G
445	UNKNOWN	0.002105	0.001552	A*24:02:01G	B*41:02:01G	C*17:01:01G	DRB1*13:03:01G	DQB1*03:01:01G	DPB1*03:01:01G
510	UNKNOWN	0.002105	0.001588	A*26:01:01G	B*13:02:01G	C*06:02:01G	DRB1*07:01:01G	DQB1*02:01:01G	DPB1*04:01:01G
518	UNKNOWN	0.002105	0.001587	A*26:01:01G	B*38:01:01G	C*03:04:01G	DRB1*15:01:01G	DQB1*06:02:01G	DPB1*04:01:01G
535	UNKNOWN	0.002105	0.001585	A*26:01:01G	B*51:01:01G	C*07:01:01G	DRB1*01:01:01G	DQB1*05:01:01G	DPB1*04:01:01G
551	UNKNOWN	0.002105	0.001661	A*29:02:01G	B*44:03:01G	C*16:01:01G	DRB1*07:01:01G	DQB1*02:01:01G	DPB1*11:01:01G
561	UNKNOWN	0.002105	0.001612	A*30:01:01G	B*13:02:01G	C*06:02:01G	DRB1*07:01:01G	DQB1*03:02:01G	DPB1*04:02:01G
562	UNKNOWN	0.002105	0.001676	A*30:01:01G	B*13:02:01G	C*06:02:01G	DRB1*11:04:01G	DQB1*03:01:01G	DPB1*04:01:01G
576	UNKNOWN	0.002105	0.001597	A*30:04:01G	B*51:01:01G	C*12:03:01G	DRB1*01:01:01G	DQB1*05:01:01G	DPB1*10:01:01G
590	UNKNOWN	0.002105	0.001619	A*31:01:02G	B*44:02:01G	C*05:01:01G	DRB1*12:01:01G	DQB1*03:01:01G	DPB1*04:01:01G
604	UNKNOWN	0.002105	0.001693	A*32:01:01G	B*08:01:01G	C*07:02:01G	DRB1*03:01:01G	DQB1*02:01:01G	DPB1*04:01:01G
605	UNKNOWN	0.002105	0.001638	A*32:01:01G	B*13:02:01G	C*06:02:01G	DRB1*07:01:01G	DQB1*02:01:01G	DPB1*04:02:01G
612	UNKNOWN	0.002105	0.001613	A*32:01:01G	B*35:08:01G	C*04:01:01G	DRB1*11:01:01G	DQB1*03:01:01G	DPB1*04:01:01G
622	UNKNOWN	0.002105	0.001675	A*32:01:01G	B*44:02:01G	C*02:02:02G	DRB1*11:04:01G	DQB1*03:01:01G	DPB1*04:01:01G
642	UNKNOWN	0.002105	0.00159	A*33:03:01G	B*58:01:01G	C*03:02:01G	DRB1*13:01:01G	DQB1*06:03:01G	DPB1*03:01:01G
181	UNKNOWN	0.002006	0.00171	A*02:01:01G	B*44:02:01G	C*05:01:01G	DRB1*11:04:01G	DQB1*03:01:01G	DPB1*02:01:02G
407	UNKNOWN	0.001866	0.001605	A*24:02:01G	B*35:01:01G	C*04:01:01G	DRB1*01:01:01G	DQB1*05:01:01G	DPB1*04:02:01G
150	UNKNOWN	0.001639	0.001502	A*02:01:01G	B*35:03:01G	C*04:01:01G	DRB1*11:01:01G	DQB1*03:01:01G	DPB1*04:01:01G
490	UNKNOWN	0.001397	0.00142	A*25:01:01G	B*18:01:01G	C*12:03:01G	DRB1*04:01:01G	DQB1*03:02:01G	DPB1*02:01:02G
82	UNKNOWN	0.001268	0.001616	A*02:01:01G	B*07:02:01G	C*07:02:01G	DRB1*01:01:01G	DQB1*05:01:01G	DPB1*04:01:01G
169	UNKNOWN	0.001174	0.001337	A*02:01:01G	B*40:01:01G	C*03:04:01G	DRB1*15:01:01G	DQB1*06:02:01G	DPB1*04:01:01G
304	UNKNOWN	0.001118	0.001072	A*03:01:01G	B*51:01:01G	C*01:02:01G	DRB1*11:01:01G	DQB1*03:01:01G	DPB1*04:01:01G
14	UNKNOWN	0.0011	0.001079	A*01:01:01G	B*08:01:01G	C*07:01:01G	DRB1*15:01:01G	DQB1*06:02:01G	DPB1*04:01:01G
430	UNKNOWN	0.0011	0.001196	A*24:02:01G	B*39:01:01G	C*12:03:01G	DRB1*03:01:01G	DQB1*02:01:01G	DPB1*02:01:02G
2	UNKNOWN	0.001053	0.001151	A*01:01:01G	B*07:02:01G	C*07:02:01G	DRB1*13:01:01G	DQB1*06:03:01G	DPB1*04:01:01G
5	UNKNOWN	0.001053	0.001087	A*01:01:01G	B*07:05:01G	C*02:02:02G	DRB1*11:04:01G	DQB1*03:01:01G	DPB1*04:01:01G
6	UNKNOWN	0.001053	0.001104	A*01:01:01G	B*07:05:01G	C*15:05:01G	DRB1*01:01:01G	DQB1*05:01:01G	DPB1*04:02:01G
7	UNKNOWN	0.001053	0.001068	A*01:01:01G	B*08:01:01G	C*07:01:01G	DRB1*01:01:01G	DQB1*05:01:01G	DPB1*04:01:01G
13	UNKNOWN	0.001053	0.001009	A*01:01:01G	B*08:01:01G	C*07:01:01G	DRB1*07:01:01G	DQB1*02:01:01G	DPB1*04:01:01G
15	UNKNOWN	0.001053	0.001184	A*01:01:01G	B*13:02:01G	C*06:02:01G	DRB1*07:01:01G	DQB1*02:01:01G	DPB1*04:01:01G
16	UNKNOWN	0.001053	0.001065	A*01:01:01G	B*13:02:01G	C*06:02:01G	DRB1*07:01:01G	DQB1*03:03:02G	DPB1*10:01:01G
17	UNKNOWN	0.001053	0.001084	A*01:01:01G	B*14:02:01G	C*06:02:01G	DRB1*11:03:01G	DQB1*03:01:01G	DPB1*13:01:01G
18	UNKNOWN	0.001053	0.001076	A*01:01:01G	B*15:01:01G	C*02:02:02G	DRB1*13:01:01G	DQB1*06:03:01G	DPB1*20:01:01G
19	UNKNOWN	0.001053	0.001066	A*01:01:01G	B*15:17:01G	C*07:01:01G	DRB1*01:01:01G	DQB1*05:01:01G	DPB1*04:01:01G
20	UNKNOWN	0.001053	0.001118	A*01:01:01G	B*15:17:01G	C*07:02:01G	DRB1*16:02:01G	DQB1*03:01:01G	DPB1*04:01:01G
21	UNKNOWN	0.001053	0.001045	A*01:01:01G	B*15:17:01G	C*12:02:01G	DRB1*03:01:01G	DQB1*02:01:01G	DPB1*04:01:01G
22	UNKNOWN	0.001053	0.001025	A*01:01:01G	B*15:17:01G	C*12:03:01G	DRB1*16:01:01G	DQB1*05:02:01G	DPB1*09:01:01G
23	UNKNOWN	0.001053	0.00109	A*01:01:01G	B*18:01:01G	C*12:03:01G	DRB1*10:01:01G	DQB1*05:02:01G	DPB1*03:01:01G
24	UNKNOWN	0.001053	0.001095	A*01:01:01G	B*18:01:01G	C*12:03:01G	DRB1*11:04:01G	DQB1*03:01:01G	DPB1*02:01:02G
25	UNKNOWN	0.001053	0.001105	A*01:01:01G	B*27:02:01G	C*02:02:02G	DRB1*01:01:01G	DQB1*05:01:01G	DPB1*11:01:01G
26	UNKNOWN	0.001053	0.001108	A*01:01:01G	B*27:05:02G	C*02:02:02G	DRB1*07:01:01G	DQB1*02:01:01G	DPB1*02:01:02G
27	UNKNOWN	0.001053	0.001076	A*01:01:01G	B*27:05:02G	C*06:02:01G	DRB1*04:01:01G	DQB1*05:01:01G	DPB1*04:01:01G
29	UNKNOWN	0.001053	0.001053	A*01:01:01G	B*27:05:02G	C*12:03:01G	DRB1*01:01:01G	DQB1*05:01:01G	DPB1*17:01:01G
30	UNKNOWN	0.001053	0.001086	A*01:01:01G	B*27:14	C*01:02:01G	DRB1*13:02:01G	DQB1*06:04:01G	DPB1*04:01:01G
31	UNKNOWN	0.001053	0.001104	A*01:01:01G	B*35:01:01G	C*04:01:01G	DRB1*13:03:01G	DQB1*03:01:01G	DPB1*02:01:02G
32	UNKNOWN	0.001053	0.001027	A*01:01:01G	B*35:02:01G	C*04:01:01G	DRB1*01:01:01G	DQB1*05:01:01G	DPB1*04:01:01G
33	UNKNOWN	0.001053	0.001033	A*01:01:01G	B*35:03:01G	C*04:01:01G	DRB1*07:01:01G	DQB1*02:01:01G	DPB1*17:01:01G
34	UNKNOWN	0.001053	0.00104	A*01:01:01G	B*35:08:01G	C*04:01:01G	DRB1*13:02:01G	DQB1*06:04:01G	DPB1*02:01:02G
35	UNKNOWN	0.001053	0.00105	A*01:01:01G	B*37:01:01G	C*06:02:01G	DRB1*03:01:01G	DQB1*02:01:01G	DPB1*04:01:01G
36	UNKNOWN	0.001053	0.001167	A*01:01:01G	B*37:01:01G	C*06:02:01G	DRB1*07:01:01G	DQB1*02:01:01G	DPB1*02:01:02G
37	UNKNOWN	0.001053	0.001125	A*01:01:01G	B*37:01:01G	C*06:02:01G	DRB1*07:01:01G	DQB1*02:01:01G	DPB1*03:01:01G
38	UNKNOWN	0.001053	0.001097	A*01:01:01G	B*37:01:01G	C*06:02:01G	DRB1*10:01:01G	DQB1*05:01:01G	DPB1*09:01:01G
39	UNKNOWN	0.001053	0.001087	A*01:01:01G	B*37:01:01G	C*06:02:01G	DRB1*10:01:01G	DQB1*05:01:01G	DPB1*17:01:01G
40	UNKNOWN	0.001053	0.001097	A*01:01:01G	B*37:01:01G	C*08:02:01G	DRB1*13:02:01G	DQB1*06:04:01G	DPB1*04:02:01G
41	UNKNOWN	0.001053	0.001041	A*01:01:01G	B*38:01:01G	C*07:01:01G	DRB1*04:02:01G	DQB1*03:02:01G	DPB1*04:01:01G
42	UNKNOWN	0.001053	0.001081	A*01:01:01G	B*38:01:01G	C*12:03:01G	DRB1*01:01:01G	DQB1*05:01:01G	DPB1*09:01:01G
43	UNKNOWN	0.001053	0.001056	A*01:01:01G	B*38:01:01G	C*12:03:01G	DRB1*09:01:02G	DQB1*03:02:01G	DPB1*04:01:01G
44	UNKNOWN	0.001053	0.001091	A*01:01:01G	B*39:01:01G	C*12:02:01G	DRB1*03:01:01G	DQB1*05:01:01G	DPB1*02:01:02G
45	UNKNOWN	0.001053	0.001097	A*01:01:01G	B*39:01:01G	C*12:03:01G	DRB1*13:01:01G	DQB1*06:03:01G	DPB1*04:01:01G
46	UNKNOWN	0.001053	0.001158	A*01:01:01G	B*39:01:01G	C*12:03:01G	DRB1*13:01:01G	DQB1*06:03:01G	DPB1*04:02:01G
47	UNKNOWN	0.001053	0.00104	A*01:01:01G	B*40:01:01G	C*07:02:01G	DRB1*04:04:01G	DQB1*06:04:01G	DPB1*06:01:01G
49	UNKNOWN	0.001053	0.001028	A*01:01:01G	B*40:02:01G	C*07:01:01G	DRB1*08:03:02G	DQB1*06:03:01G	DPB1*02:01:02G
50	UNKNOWN	0.001053	0.001131	A*01:01:01G	B*41:01:01G	C*17:01:01G	DRB1*11:01:01G	DQB1*03:01:01G	DPB1*17:01:01G
51	UNKNOWN	0.001053	0.001074	A*01:01:01G	B*41:02:01G	C*17:01:01G	DRB1*13:01:01G	DQB1*06:03:01G	DPB1*03:01:01G
52	UNKNOWN	0.001053	0.001069	A*01:01:01G	B*44:02:01G	C*01:02:01G	DRB1*11:04:01G	DQB1*03:01:01G	DPB1*02:01:02G
53	UNKNOWN	0.001053	0.001053	A*01:01:01G	B*44:02:01G	C*02:02:02G	DRB1*16:02:01G	DQB1*05:02:01G	DPB1*04:01:01G
54	UNKNOWN	0.001053	0.001071	A*01:01:01G	B*44:02:01G	C*07:04:01G	DRB1*04:04:01G	DQB1*03:02:01G	DPB1*04:02:01G
55	UNKNOWN	0.001053	0.001027	A*01:01:01G	B*44:02:01G	C*08:03:01G	DRB1*04:03:01G	DQB1*03:02:01G	DPB1*04:01:01G
57	UNKNOWN	0.001053	0.001056	A*01:01:01G	B*44:03:01G	C*04:01:01G	DRB1*15:01:01G	DQB1*06:02:01G	DPB1*13:01:01G
58	UNKNOWN	0.001053	0.00109	A*01:01:01G	B*44:04	C*03:03:01G	DRB1*16:01:01G	DQB1*03:01:01G	DPB1*04:01:01G
60	UNKNOWN	0.001053	0.001109	A*01:01:01G	B*48:01:01G	C*08:01:01G	DRB1*12:01:01G	DQB1*03:01:01G	DPB1*04:01:01G
61	UNKNOWN	0.001053	0.00108	A*01:01:01G	B*49:01:01G	C*06:02:01G	DRB1*13:02:01G	DQB1*06:04:01G	DPB1*04:01:01G
62	UNKNOWN	0.001053	0.001107	A*01:01:01G	B*50:01:01G	C*06:02:01G	DRB1*07:01:01G	DQB1*02:01:01G	DPB1*04:01:01G
63	UNKNOWN	0.001053	0.001083	A*01:01:01G	B*52:01:01G	C*02:02:02G	DRB1*13:03:01G	DQB1*04:02:01G	DPB1*03:01:01G
64	UNKNOWN	0.001053	0.001011	A*01:01:01G	B*52:01:01G	C*04:01:01G	DRB1*13:01:01G	DQB1*03:02:01G	DPB1*04:01:01G
65	UNKNOWN	0.001053	0.001057	A*01:01:01G	B*52:01:01G	C*07:01:01G	DRB1*11:01:01G	DQB1*03:01:01G	DPB1*04:01:01G
66	UNKNOWN	0.001053	0.001042	A*01:01:01G	B*52:01:01G	C*12:02:01G	DRB1*07:01:01G	DQB1*06:09:01G	DPB1*04:01:01G
68	UNKNOWN	0.001053	0.001351	A*01:01:01G	B*52:01:01G	C*12:02:01G	DRB1*15:02:01G	DQB1*06:01:01G	DPB1*04:01:01G
71	UNKNOWN	0.001053	0.001032	A*01:01:01G	B*57:01:01G	C*06:02:01G	DRB1*07:01:01G	DQB1*03:03:02G	DPB1*16:01:01G
72	UNKNOWN	0.001053	0.001102	A*01:01:01G	B*57:01:01G	C*06:02:01G	DRB1*11:01:01G	DQB1*03:01:01G	DPB1*04:02:01G
73	UNKNOWN	0.001053	0.001094	A*01:01:01G	B*57:01:01G	C*06:02:01G	DRB1*11:03:01G	DQB1*03:01:01G	DPB1*04:02:01G
74	UNKNOWN	0.001053	0.001072	A*01:01:01G	B*57:01:01G	C*06:02:01G	DRB1*11:04:01G	DQB1*03:01:01G	DPB1*04:01:01G
75	UNKNOWN	0.001053	0.001139	A*01:01:01G	B*58:01:01G	C*03:02:01G	DRB1*13:02:01G	DQB1*02:01:01G	DPB1*23:01:01G
76	UNKNOWN	0.001053	0.001066	A*01:01:01G	B*58:01:01G	C*07:01:01G	DRB1*03:01:01G	DQB1*02:01:01G	DPB1*03:01:01G
77	UNKNOWN	0.001053	0.001015	A*01:02	B*40:01:01G	C*03:04:01G	DRB1*15:01:01G	DQB1*06:02:01G	DPB1*04:01:01G
78	UNKNOWN	0.001053	0.001079	A*01:02	B*49:01:01G	C*07:01:01G	DRB1*08:01:01G	DQB1*04:02:01G	DPB1*10:01:01G
79	UNKNOWN	0.001053	0.001097	A*01:03:01G	B*35:03:01G	C*15:05:01G	DRB1*04:01:01G	DQB1*03:02:01G	DPB1*02:01:02G
80	UNKNOWN	0.001053	0.001088	A*02:01:01G	B*07:02:01G	C*03:04:01G	DRB1*13:02:01G	DQB1*03:02:01G	DPB1*03:01:01G
81	UNKNOWN	0.001053	0.001106	A*02:01:01G	B*07:02:01G	C*05:01:01G	DRB1*11:04:01G	DQB1*05:01:01G	DPB1*17:01:01G
85	UNKNOWN	0.001053	0.001105	A*02:01:01G	B*07:02:01G	C*07:02:01G	DRB1*04:04:01G	DQB1*03:02:01G	DPB1*13:01:01G
86	UNKNOWN	0.001053	0.001073	A*02:01:01G	B*07:02:01G	C*07:02:01G	DRB1*04:08:01G	DQB1*05:01:01G	DPB1*15:01:01G
87	UNKNOWN	0.001053	0.001141	A*02:01:01G	B*07:02:01G	C*07:02:01G	DRB1*07:01:01G	DQB1*02:01:01G	DPB1*01:01:01G
88	UNKNOWN	0.001053	0.001044	A*02:01:01G	B*07:02:01G	C*07:02:01G	DRB1*07:01:01G	DQB1*03:03:02G	DPB1*04:01:01G
89	UNKNOWN	0.001053	0.001059	A*02:01:01G	B*07:02:01G	C*07:02:01G	DRB1*08:01:01G	DQB1*04:02:01G	DPB1*01:01:01G
92	UNKNOWN	0.001053	0.00106	A*02:01:01G	B*07:02:01G	C*07:02:01G	DRB1*13:02:01G	DQB1*03:01:01G	DPB1*05:01:01G
93	UNKNOWN	0.001053	0.001085	A*02:01:01G	B*07:02:01G	C*07:02:01G	DRB1*15:01:01G	DQB1*05:02:01G	DPB1*02:01:02G
96	UNKNOWN	0.001053	0.000975	A*02:01:01G	B*07:02:01G	C*07:02:01G	DRB1*15:01:01G	DQB1*06:02:01G	DPB1*15:01:01G
97	UNKNOWN	0.001053	0.001105	A*02:01:01G	B*07:02:01G	C*12:03:01G	DRB1*07:01:01G	DQB1*02:01:01G	DPB1*02:01:02G
102	UNKNOWN	0.001053	0.000864	A*02:01:01G	B*13:02:01G	C*06:02:01G	DRB1*07:01:01G	DQB1*02:01:01G	DPB1*88:01
103	UNKNOWN	0.001053	0.001047	A*02:01:01G	B*13:02:01G	C*06:02:01G	DRB1*09:01:02G	DQB1*06:02:01G	DPB1*02:01:02G
104	UNKNOWN	0.001053	0.000971	A*02:01:01G	B*13:02:01G	C*06:02:01G	DRB1*12:01:01G	DQB1*03:01:01G	DPB1*04:01:01G
105	UNKNOWN	0.001053	0.001051	A*02:01:01G	B*13:02:01G	C*07:01:01G	DRB1*07:01:01G	DQB1*02:01:01G	DPB1*17:01:01G
106	UNKNOWN	0.001053	0.001071	A*02:01:01G	B*14:02:01G	C*04:01:01G	DRB1*01:02:01G	DQB1*05:01:01G	DPB1*04:01:01G
107	UNKNOWN	0.001053	0.001112	A*02:01:01G	B*14:02:01G	C*04:01:01G	DRB1*13:03:01G	DQB1*03:02:01G	DPB1*03:01:01G
108	UNKNOWN	0.001053	0.001047	A*02:01:01G	B*14:02:01G	C*08:02:01G	DRB1*16:01:01G	DQB1*05:02:01G	DPB1*04:02:01G
109	UNKNOWN	0.001053	0.001058	A*02:01:01G	B*15:01:01G	C*01:02:01G	DRB1*14:01:01G	DQB1*05:03:01G	DPB1*04:01:01G
110	UNKNOWN	0.001053	0.001038	A*02:01:01G	B*15:01:01G	C*03:03:01G	DRB1*03:01:01G	DQB1*03:01:01G	DPB1*15:01:01G
111	UNKNOWN	0.001053	0.001128	A*02:01:01G	B*15:01:01G	C*03:03:01G	DRB1*10:01:01G	DQB1*05:01:01G	DPB1*04:02:01G
112	UNKNOWN	0.001053	0.001029	A*02:01:01G	B*15:01:01G	C*03:03:01G	DRB1*13:01:01G	DQB1*06:02:01G	DPB1*04:01:01G
115	UNKNOWN	0.001053	0.001054	A*02:01:01G	B*15:01:01G	C*03:04:01G	DRB1*12:02:01G	DQB1*03:01:01G	DPB1*36:01
116	UNKNOWN	0.001053	0.001033	A*02:01:01G	B*15:01:01G	C*04:01:01G	DRB1*07:01:01G	DQB1*03:03:02G	DPB1*01:01:01G
117	UNKNOWN	0.001053	0.001063	A*02:01:01G	B*15:01:01G	C*07:01:01G	DRB1*08:01:01G	DQB1*04:02:01G	DPB1*04:01:01G
118	UNKNOWN	0.001053	0.001062	A*02:01:01G	B*15:01:01G	C*12:03:01G	DRB1*08:03:02G	DQB1*03:01:01G	DPB1*17:01:01G
119	UNKNOWN	0.001053	0.001093	A*02:01:01G	B*15:01:01G	C*12:03:01G	DRB1*11:04:01G	DQB1*03:01:01G	DPB1*04:01:01G
120	UNKNOWN	0.001053	0.001084	A*02:01:01G	B*15:03:01G	C*08:02:01G	DRB1*07:01:01G	DQB1*03:01:01G	DPB1*10:01:01G
121	UNKNOWN	0.001053	0.001066	A*02:01:01G	B*15:125:01	C*03:03:01G	DRB1*03:01:01G	DQB1*06:03:01G	DPB1*04:01:01G
122	UNKNOWN	0.001053	0.001093	A*02:01:01G	B*18:01:01G	C*02:02:02G	DRB1*04:04:01G	DQB1*03:02:01G	DPB1*04:02:01G
123	UNKNOWN	0.001053	0.001073	A*02:01:01G	B*18:01:01G	C*03:03:01G	DRB1*11:01:01G	DQB1*03:01:01G	DPB1*04:02:01G
125	UNKNOWN	0.001053	0.001053	A*02:01:01G	B*18:01:01G	C*07:01:01G	DRB1*11:04:01G	DQB1*03:01:01G	DPB1*11:01:01G
126	UNKNOWN	0.001053	0.001094	A*02:01:01G	B*18:01:01G	C*12:03:01G	DRB1*08:01:01G	DQB1*04:02:01G	DPB1*04:02:01G
127	UNKNOWN	0.001053	0.001047	A*02:01:01G	B*18:01:01G	C*12:03:01G	DRB1*13:01:01G	DQB1*06:03:01G	DPB1*04:02:01G
128	UNKNOWN	0.001053	0.001112	A*02:01:01G	B*27:02:01G	C*02:02:02G	DRB1*16:01:01G	DQB1*05:02:01G	DPB1*04:02:01G
129	UNKNOWN	0.001053	0.001028	A*02:01:01G	B*27:02:01G	C*07:02:01G	DRB1*16:01:01G	DQB1*05:02:01G	DPB1*04:01:01G
133	UNKNOWN	0.001053	0.001157	A*02:01:01G	B*27:05:02G	C*02:02:02G	DRB1*01:01:01G	DQB1*05:01:01G	DPB1*02:01:02G
134	UNKNOWN	0.001053	0.001111	A*02:01:01G	B*27:05:02G	C*02:02:02G	DRB1*13:02:01G	DQB1*06:09:01G	DPB1*02:01:02G
135	UNKNOWN	0.001053	0.001014	A*02:01:01G	B*27:05:02G	C*02:02:02G	DRB1*16:01:01G	DQB1*05:02:01G	DPB1*04:01:01G
136	UNKNOWN	0.001053	0.00107	A*02:01:01G	B*27:05:02G	C*03:04:01G	DRB1*01:01:01G	DQB1*05:01:01G	DPB1*04:01:01G
137	UNKNOWN	0.001053	0.001024	A*02:01:01G	B*27:05:03	C*02:02:02G	DRB1*04:04:01G	DQB1*03:02:01G	DPB1*04:01:01G
138	UNKNOWN	0.001053	0.001048	A*02:01:01G	B*27:05:03	C*05:01:01G	DRB1*04:04:01G	DQB1*03:02:01G	DPB1*04:01:01G
139	UNKNOWN	0.001053	0.001035	A*02:01:01G	B*27:14	C*01:02:01G	DRB1*16:01:01G	DQB1*05:02:01G	DPB1*03:01:01G
140	UNKNOWN	0.001053	0.001106	A*02:01:01G	B*35:01:01G	C*03:03:01G	DRB1*01:01:01G	DQB1*02:01:01G	DPB1*04:01:01G
141	UNKNOWN	0.001053	0.00108	A*02:01:01G	B*35:01:01G	C*03:04:01G	DRB1*07:01:01G	DQB1*03:02:01G	DPB1*02:01:02G
143	UNKNOWN	0.001053	0.001011	A*02:01:01G	B*35:01:01G	C*04:01:01G	DRB1*09:01:02G	DQB1*05:02:01G	DPB1*04:01:01G
144	UNKNOWN	0.001053	0.001073	A*02:01:01G	B*35:01:01G	C*04:01:01G	DRB1*14:01:01G	DQB1*05:03:01G	DPB1*10:01:01G
145	UNKNOWN	0.001053	0.001029	A*02:01:01G	B*35:01:01G	C*05:01:01G	DRB1*07:01:01G	DQB1*02:01:01G	DPB1*04:01:01G
146	UNKNOWN	0.001053	0.001047	A*02:01:01G	B*35:01:01G	C*12:03:01G	DRB1*16:01:01G	DQB1*05:02:01G	DPB1*04:01:01G
147	UNKNOWN	0.001053	0.001076	A*02:01:01G	B*35:02:01G	C*05:01:01G	DRB1*16:01:01G	DQB1*05:02:01G	DPB1*10:01:01G
148	UNKNOWN	0.001053	0.001093	A*02:01:01G	B*35:03:01G	C*04:01:01G	DRB1*08:01:01G	DQB1*03:02:01G	DPB1*01:01:01G
151	UNKNOWN	0.001053	0.001076	A*02:01:01G	B*35:03:01G	C*07:01:01G	DRB1*07:01:01G	DQB1*03:03:02G	DPB1*04:02:01G
152	UNKNOWN	0.001053	0.001049	A*02:01:01G	B*35:03:01G	C*12:02:01G	DRB1*11:01:01G	DQB1*03:01:01G	DPB1*03:01:01G
153	UNKNOWN	0.001053	0.001092	A*02:01:01G	B*37:01:01G	C*02:02:02G	DRB1*16:01:01G	DQB1*05:02:01G	DPB1*14:01:01G
154	UNKNOWN	0.001053	0.001006	A*02:01:01G	B*37:01:01G	C*06:02:01G	DRB1*11:03:01G	DQB1*06:01:01G	DPB1*04:01:01G
155	UNKNOWN	0.001053	0.001094	A*02:01:01G	B*38:01:01G	C*07:02:01G	DRB1*15:01:01G	DQB1*06:03:01G	DPB1*04:01:01G
156	UNKNOWN	0.001053	0.001226	A*02:01:01G	B*38:01:01G	C*12:03:01G	DRB1*04:02:01G	DQB1*03:02:01G	DPB1*02:01:02G
159	UNKNOWN	0.001053	0.001091	A*02:01:01G	B*38:01:01G	C*12:03:01G	DRB1*14:01:01G	DQB1*05:03:01G	DPB1*04:01:01G
160	UNKNOWN	0.001053	0.001034	A*02:01:01G	B*38:01:01G	C*17:01:01G	DRB1*13:03:01G	DQB1*03:01:01G	DPB1*02:01:02G
161	UNKNOWN	0.001053	0.00107	A*02:01:01G	B*39:01:01G	C*02:02:02G	DRB1*04:04:01G	DQB1*03:02:01G	DPB1*02:01:02G
163	UNKNOWN	0.001053	0.001103	A*02:01:01G	B*39:01:01G	C*12:03:01G	DRB1*16:02:01G	DQB1*03:03:02G	DPB1*04:02:01G
164	UNKNOWN	0.001053	0.001059	A*02:01:01G	B*39:06:02G	C*05:01:01G	DRB1*08:01:01G	DQB1*04:02:01G	DPB1*04:01:01G
165	UNKNOWN	0.001053	0.001087	A*02:01:01G	B*40:01:01G	C*01:02:01G	DRB1*01:01:01G	DQB1*03:01:01G	DPB1*04:01:01G
166	UNKNOWN	0.001053	0.00118	A*02:01:01G	B*40:01:01G	C*03:04:01G	DRB1*08:01:01G	DQB1*04:02:01G	DPB1*04:01:01G
167	UNKNOWN	0.001053	0.001093	A*02:01:01G	B*40:01:01G	C*03:04:01G	DRB1*08:01:01G	DQB1*04:02:01G	DPB1*20:01:01G
171	UNKNOWN	0.001053	0.001048	A*02:01:01G	B*40:01:01G	C*03:04:01G	DRB1*16:01:01G	DQB1*05:02:01G	DPB1*05:01:01G
172	UNKNOWN	0.001053	0.001059	A*02:01:01G	B*40:02:01G	C*02:02:02G	DRB1*14:01:01G	DQB1*05:03:01G	DPB1*01:01:01G
173	UNKNOWN	0.001053	0.001108	A*02:01:01G	B*40:02:01G	C*02:02:02G	DRB1*16:01:01G	DQB1*05:02:01G	DPB1*15:01:01G
178	UNKNOWN	0.001053	0.00103	A*02:01:01G	B*44:02:01G	C*05:01:01G	DRB1*04:02:01G	DQB1*03:02:01G	DPB1*05:01:01G
180	UNKNOWN	0.001053	0.001033	A*02:01:01G	B*44:02:01G	C*05:01:01G	DRB1*11:03:01G	DQB1*03:01:01G	DPB1*04:02:01G
184	UNKNOWN	0.001053	0.000992	A*02:01:01G	B*44:02:01G	C*05:01:01G	DRB1*13:02:01G	DQB1*06:04:01G	DPB1*14:01:01G
186	UNKNOWN	0.001053	0.001087	A*02:01:01G	B*44:02:01G	C*06:02:01G	DRB1*03:01:01G	DQB1*02:01:01G	DPB1*04:01:01G
187	UNKNOWN	0.001053	0.001284	A*02:01:01G	B*44:02:01G	C*07:04:01G	DRB1*11:01:01G	DQB1*03:01:01G	DPB1*04:01:01G
188	UNKNOWN	0.001053	0.001058	A*02:01:01G	B*44:02:01G	C*07:04:01G	DRB1*11:01:01G	DQB1*03:01:01G	DPB1*05:01:01G
189	UNKNOWN	0.001053	0.001024	A*02:01:01G	B*44:02:01G	C*07:04:01G	DRB1*11:04:01G	DQB1*03:01:01G	DPB1*05:01:01G
190	UNKNOWN	0.001053	0.001042	A*02:01:01G	B*44:02:01G	C*07:04:01G	DRB1*13:01:01G	DQB1*06:03:01G	DPB1*04:01:01G
191	UNKNOWN	0.001053	0.001041	A*02:01:01G	B*44:02:01G	C*12:03:01G	DRB1*16:01:01G	DQB1*05:02:01G	DPB1*17:01:01G
192	UNKNOWN	0.001053	0.001027	A*02:01:01G	B*44:05:01G	C*02:02:02G	DRB1*16:01:01G	DQB1*05:02:01G	DPB1*04:01:01G
193	UNKNOWN	0.001053	0.001005	A*02:01:01G	B*47:01:01G	C*06:02:01G	DRB1*07:01:01G	DQB1*02:01:01G	DPB1*04:01:01G
194	UNKNOWN	0.001053	0.001181	A*02:01:01G	B*49:01:01G	C*07:01:01G	DRB1*01:01:01G	DQB1*05:04:01G	DPB1*03:01:01G
195	UNKNOWN	0.001053	0.001079	A*02:01:01G	B*49:01:01G	C*07:01:01G	DRB1*04:07:01G	DQB1*03:01:01G	DPB1*23:01:01G
196	UNKNOWN	0.001053	0.001047	A*02:01:01G	B*49:01:01G	C*07:01:01G	DRB1*11:01:01G	DQB1*03:01:01G	DPB1*03:01:01G
198	UNKNOWN	0.001053	0.001093	A*02:01:01G	B*49:01:01G	C*07:01:01G	DRB1*13:02:01G	DQB1*06:04:01G	DPB1*02:01:02G
200	UNKNOWN	0.001053	0.001068	A*02:01:01G	B*50:01:01G	C*08:02:01G	DRB1*13:02:01G	DQB1*06:09:01G	DPB1*04:02:01G
202	UNKNOWN	0.001053	0.001063	A*02:01:01G	B*51:01:01G	C*01:02:01G	DRB1*15:01:01G	DQB1*05:02:01G	DPB1*13:01:01G
203	UNKNOWN	0.001053	0.001075	A*02:01:01G	B*51:01:01G	C*04:01:01G	DRB1*07:01:01G	DQB1*02:01:01G	DPB1*04:01:01G
204	UNKNOWN	0.001053	0.001082	A*02:01:01G	B*51:01:01G	C*07:01:01G	DRB1*11:01:01G	DQB1*06:02:01G	DPB1*23:01:01G
205	UNKNOWN	0.001053	0.001026	A*02:01:01G	B*51:01:01G	C*14:02:01G	DRB1*07:01:01G	DQB1*06:02:01G	DPB1*04:01:01G
206	UNKNOWN	0.001053	0.00115	A*02:01:01G	B*51:01:01G	C*14:02:01G	DRB1*16:01:01G	DQB1*05:02:01G	DPB1*04:02:01G
208	UNKNOWN	0.001053	0.001077	A*02:01:01G	B*51:01:01G	C*15:02:01G	DRB1*13:03:01G	DQB1*03:01:01G	DPB1*03:01:01G
209	UNKNOWN	0.001053	0.001105	A*02:01:01G	B*51:01:01G	C*16:02:01G	DRB1*11:03:01G	DQB1*03:01:01G	DPB1*04:02:01G
210	UNKNOWN	0.001053	0.000922	A*02:01:01G	B*51:05	C*04:01:01G	DRB1*04:02:01G	DQB1*03:02:01G	DPB1*04:01:01G
211	UNKNOWN	0.001053	0.001065	A*02:01:01G	B*51:05	C*04:01:01G	DRB1*11:04:01G	DQB1*03:01:01G	DPB1*02:01:02G
212	UNKNOWN	0.001053	0.001081	A*02:01:01G	B*51:07:01	C*14:02:01G	DRB1*04:03:01G	DQB1*03:05:01G	DPB1*03:01:01G
213	UNKNOWN	0.001053	0.001023	A*02:01:01G	B*52:01:01G	C*12:02:01G	DRB1*15:01:01G	DQB1*06:02:01G	DPB1*04:01:01G
214	UNKNOWN	0.001053	0.000992	A*02:01:01G	B*57:01:01G	C*02:02:02G	DRB1*01:01:01G	DQB1*03:02:01G	DPB1*04:01:01G
215	UNKNOWN	0.001053	0.001063	A*02:01:01G	B*57:01:01G	C*02:02:02G	DRB1*09:01:02G	DQB1*03:03:02G	DPB1*03:01:01G
216	UNKNOWN	0.001053	0.001044	A*02:01:01G	B*57:01:01G	C*06:02:01G	DRB1*07:01:01G	DQB1*02:01:01G	DPB1*03:01:01G
218	UNKNOWN	0.001053	0.001132	A*02:01:01G	B*57:01:01G	C*06:02:01G	DRB1*13:01:01G	DQB1*06:03:01G	DPB1*04:02:01G
219	UNKNOWN	0.001053	0.001035	A*02:01:01G	B*57:01:01G	C*06:02:01G	DRB1*13:01:01G	DQB1*06:03:01G	DPB1*17:01:01G
220	UNKNOWN	0.001053	0.001086	A*02:01:01G	B*57:01:01G	C*06:02:01G	DRB1*13:02:01G	DQB1*02:01:01G	DPB1*04:01:01G
221	UNKNOWN	0.001053	0.001084	A*02:01:01G	B*58:01:01G	C*03:02:01G	DRB1*03:01:01G	DQB1*02:01:01G	DPB1*14:01:01G
222	UNKNOWN	0.001053	0.001084	A*02:01:01G	B*58:01:01G	C*03:02:01G	DRB1*13:02:01G	DQB1*03:01:01G	DPB1*02:01:02G
223	UNKNOWN	0.001053	0.001079	A*02:02:01G	B*41:01:01G	C*17:01:01G	DRB1*04:05:01G	DQB1*02:01:01G	DPB1*04:01:01G
224	UNKNOWN	0.001053	0.001068	A*02:05:01G	B*15:03:01G	C*07:02:01G	DRB1*03:01:01G	DQB1*02:01:01G	DPB1*02:01:02G
225	UNKNOWN	0.001053	0.001072	A*02:05:01G	B*18:01:01G	C*08:02:01G	DRB1*07:01:01G	DQB1*06:01:01G	DPB1*04:01:01G
226	UNKNOWN	0.001053	0.001075	A*02:05:01G	B*40:02:01G	C*04:01:01G	DRB1*04:05:01G	DQB1*04:01:01G	DPB1*04:02:01G
227	UNKNOWN	0.001053	0.001118	A*02:05:01G	B*44:02:01G	C*12:03:01G	DRB1*04:01:01G	DQB1*02:01:01G	DPB1*04:01:01G
228	UNKNOWN	0.001053	0.001178	A*02:05:01G	B*50:01:01G	C*06:02:01G	DRB1*01:01:01G	DQB1*05:01:01G	DPB1*03:01:01G
230	UNKNOWN	0.001053	0.001166	A*02:05:01G	B*50:01:01G	C*06:02:01G	DRB1*07:01:01G	DQB1*02:01:01G	DPB1*04:01:01G
231	UNKNOWN	0.001053	0.001139	A*02:05:01G	B*50:01:01G	C*06:02:01G	DRB1*16:01:01G	DQB1*05:02:01G	DPB1*03:01:01G
232	UNKNOWN	0.001053	0.001121	A*02:05:01G	B*51:01:01G	C*15:02:01G	DRB1*12:02:01G	DQB1*03:01:01G	DPB1*02:01:02G
234	UNKNOWN	0.001053	0.001102	A*02:06:01G	B*40:01:01G	C*08:03:01G	DRB1*14:01:01G	DQB1*04:01:01G	DPB1*04:02:01G
235	UNKNOWN	0.001053	0.001047	A*02:06:01G	B*40:02:01G	C*03:04:01G	DRB1*15:01:01G	DQB1*06:02:01G	DPB1*04:01:01G
236	UNKNOWN	0.001053	0.001063	A*02:06:01G	B*51:01:01G	C*14:02:01G	DRB1*14:01:01G	DQB1*05:02:01G	DPB1*04:01:01G
237	UNKNOWN	0.001053	0.001097	A*02:12	B*52:01:01G	C*03:02:01G	DRB1*15:02:01G	DQB1*06:01:01G	DPB1*04:01:01G
238	UNKNOWN	0.001053	0.001074	A*02:17:01G	B*27:02:01G	C*05:01:01G	DRB1*16:01:01G	DQB1*05:01:01G	DPB1*04:01:01G
239	UNKNOWN	0.001053	0.001046	A*03:01:01G	B*07:02:01G	C*03:04:01G	DRB1*04:03:01G	DQB1*03:02:01G	DPB1*04:01:01G
240	UNKNOWN	0.001053	0.00102	A*03:01:01G	B*07:02:01G	C*03:04:01G	DRB1*15:01:01G	DQB1*06:02:01G	DPB1*04:01:01G
241	UNKNOWN	0.001053	0.001005	A*03:01:01G	B*07:02:01G	C*07:02:01G	DRB1*04:08:01G	DQB1*03:01:01G	DPB1*04:01:01G
242	UNKNOWN	0.001053	0.001059	A*03:01:01G	B*07:02:01G	C*07:02:01G	DRB1*08:01:01G	DQB1*04:02:01G	DPB1*04:02:01G
243	UNKNOWN	0.001053	0.001141	A*03:01:01G	B*07:02:01G	C*07:02:01G	DRB1*09:01:02G	DQB1*03:03:02G	DPB1*04:02:01G
245	UNKNOWN	0.001053	0.001116	A*03:01:01G	B*07:02:01G	C*07:02:01G	DRB1*11:01:01G	DQB1*03:01:01G	DPB1*01:01:01G
247	UNKNOWN	0.001053	0.001062	A*03:01:01G	B*07:02:01G	C*07:02:01G	DRB1*13:03:01G	DQB1*03:01:01G	DPB1*04:02:01G
250	UNKNOWN	0.001053	0.000881	A*03:01:01G	B*07:02:01G	C*07:02:01G	DRB1*15:01:01G	DQB1*06:02:01G	DPB1*23:01:01G
252	UNKNOWN	0.001053	0.001097	A*03:01:01G	B*07:02:01G	C*07:02:01G	DRB1*16:01:01G	DQB1*05:02:01G	DPB1*03:01:01G
254	UNKNOWN	0.001053	0.001073	A*03:01:01G	B*07:02:01G	C*08:02:01G	DRB1*08:01:01G	DQB1*04:02:01G	DPB1*05:01:01G
255	UNKNOWN	0.001053	0.001084	A*03:01:01G	B*08:01:01G	C*04:01:01G	DRB1*03:01:01G	DQB1*06:03:01G	DPB1*04:02:01G
256	UNKNOWN	0.001053	0.001093	A*03:01:01G	B*08:01:01G	C*07:01:01G	DRB1*03:01:01G	DQB1*06:04:01G	DPB1*04:02:01G
257	UNKNOWN	0.001053	0.001081	A*03:01:01G	B*08:01:01G	C*07:01:01G	DRB1*15:01:01G	DQB1*06:03:01G	DPB1*14:01:01G
259	UNKNOWN	0.001053	0.001105	A*03:01:01G	B*13:02:01G	C*06:02:01G	DRB1*07:01:01G	DQB1*03:03:02G	DPB1*13:01:01G
260	UNKNOWN	0.001053	0.001018	A*03:01:01G	B*14:02:01G	C*06:02:01G	DRB1*07:01:01G	DQB1*02:01:01G	DPB1*04:02:01G
261	UNKNOWN	0.001053	0.001118	A*03:01:01G	B*14:02:01G	C*08:02:01G	DRB1*13:02:01G	DQB1*06:09:01G	DPB1*05:01:01G
262	UNKNOWN	0.001053	0.001116	A*03:01:01G	B*15:01:01G	C*03:04:01G	DRB1*07:01:01G	DQB1*03:03:02G	DPB1*13:01:01G
263	UNKNOWN	0.001053	0.001038	A*03:01:01G	B*15:18:01G	C*07:04:01G	DRB1*15:01:01G	DQB1*02:01:01G	DPB1*04:01:01G
264	UNKNOWN	0.001053	0.001086	A*03:01:01G	B*18:01:01G	C*04:01:01G	DRB1*04:03:01G	DQB1*04:02:01G	DPB1*02:01:02G
265	UNKNOWN	0.001053	0.001161	A*03:01:01G	B*18:01:01G	C*12:03:01G	DRB1*03:01:01G	DQB1*02:01:01G	DPB1*02:01:02G
266	UNKNOWN	0.001053	0.001039	A*03:01:01G	B*18:03:01G	C*07:04:01G	DRB1*11:04:01G	DQB1*03:01:01G	DPB1*04:02:01G
267	UNKNOWN	0.001053	0.001064	A*03:01:01G	B*27:02:01G	C*15:05:01G	DRB1*11:04:01G	DQB1*03:01:01G	DPB1*04:02:01G
268	UNKNOWN	0.001053	0.001054	A*03:01:01G	B*27:05:02G	C*02:02:02G	DRB1*01:01:01G	DQB1*02:01:01G	DPB1*04:01:01G
269	UNKNOWN	0.001053	0.001087	A*03:01:01G	B*27:05:02G	C*02:02:02G	DRB1*11:04:01G	DQB1*03:01:01G	DPB1*02:01:02G
272	UNKNOWN	0.001053	0.000999	A*03:01:01G	B*35:01:01G	C*04:01:01G	DRB1*01:01:01G	DQB1*05:01:01G	DPB1*13:01:01G
273	UNKNOWN	0.001053	0.001057	A*03:01:01G	B*35:01:01G	C*04:01:01G	DRB1*03:01:01G	DQB1*02:01:01G	DPB1*01:01:01G
275	UNKNOWN	0.001053	0.00105	A*03:01:01G	B*35:01:01G	C*04:01:01G	DRB1*07:01:01G	DQB1*03:03:02G	DPB1*02:01:02G
276	UNKNOWN	0.001053	0.001047	A*03:01:01G	B*35:01:01G	C*04:01:01G	DRB1*10:01:01G	DQB1*05:01:01G	DPB1*04:02:01G
277	UNKNOWN	0.001053	0.001184	A*03:01:01G	B*35:01:01G	C*04:01:01G	DRB1*11:01:01G	DQB1*03:01:01G	DPB1*04:01:01G
278	UNKNOWN	0.001053	0.001041	A*03:01:01G	B*35:01:01G	C*07:01:01G	DRB1*13:01:01G	DQB1*02:01:01G	DPB1*04:01:01G
279	UNKNOWN	0.001053	0.001095	A*03:01:01G	B*35:02:01G	C*02:02:02G	DRB1*04:04:01G	DQB1*03:02:01G	DPB1*02:01:02G
280	UNKNOWN	0.001053	0.001091	A*03:01:01G	B*35:02:01G	C*04:01:01G	DRB1*11:04:01G	DQB1*03:01:01G	DPB1*04:01:01G
281	UNKNOWN	0.001053	0.001131	A*03:01:01G	B*35:03:01G	C*01:02:01G	DRB1*11:01:01G	DQB1*03:01:01G	DPB1*03:01:01G
282	UNKNOWN	0.001053	0.001113	A*03:01:01G	B*35:03:01G	C*04:01:01G	DRB1*04:05:01G	DQB1*03:02:01G	DPB1*13:01:01G
283	UNKNOWN	0.001053	0.001047	A*03:01:01G	B*35:03:01G	C*04:01:01G	DRB1*10:01:01G	DQB1*05:01:01G	DPB1*02:01:02G
285	UNKNOWN	0.001053	0.001068	A*03:01:01G	B*35:03:01G	C*12:02:01G	DRB1*04:03:01G	DQB1*06:03:01G	DPB1*04:01:01G
286	UNKNOWN	0.001053	0.001081	A*03:01:01G	B*35:08:01G	C*12:03:01G	DRB1*13:02:01G	DQB1*03:01:01G	DPB1*03:01:01G
287	UNKNOWN	0.001053	0.001047	A*03:01:01G	B*37:01:01G	C*06:02:01G	DRB1*10:01:01G	DQB1*05:01:01G	DPB1*02:01:02G
288	UNKNOWN	0.001053	0.001118	A*03:01:01G	B*38:01:01G	C*12:03:01G	DRB1*13:03:01G	DQB1*03:01:01G	DPB1*03:01:01G
289	UNKNOWN	0.001053	0.001104	A*03:01:01G	B*38:01:01G	C*12:03:01G	DRB1*14:01:01G	DQB1*05:03:01G	DPB1*04:01:01G
290	UNKNOWN	0.001053	0.001149	A*03:01:01G	B*38:01:01G	C*12:03:01G	DRB1*15:01:01G	DQB1*05:02:01G	DPB1*02:01:02G
291	UNKNOWN	0.001053	0.001156	A*03:01:01G	B*38:01:01G	C*12:03:01G	DRB1*15:01:01G	DQB1*06:02:01G	DPB1*02:01:02G
292	UNKNOWN	0.001053	0.001083	A*03:01:01G	B*38:01:01G	C*12:03:01G	DRB1*15:01:01G	DQB1*06:02:01G	DPB1*23:01:01G
293	UNKNOWN	0.001053	0.001022	A*03:01:01G	B*40:01:01G	C*03:04:01G	DRB1*09:01:02G	DQB1*06:02:01G	DPB1*04:01:01G
294	UNKNOWN	0.001053	0.001093	A*03:01:01G	B*40:01:01G	C*04:01:01G	DRB1*11:01:01G	DQB1*03:01:01G	DPB1*04:01:01G
295	UNKNOWN	0.001053	0.001124	A*03:01:01G	B*40:02:01G	C*02:02:02G	DRB1*11:01:01G	DQB1*03:01:01G	DPB1*04:01:01G
296	UNKNOWN	0.001053	0.00108	A*03:01:01G	B*40:02:01G	C*07:02:01G	DRB1*11:01:01G	DQB1*03:01:01G	DPB1*04:01:01G
297	UNKNOWN	0.001053	0.00106	A*03:01:01G	B*40:06:01G	C*15:02:01G	DRB1*14:04:01G	DQB1*05:03:01G	DPB1*04:01:01G
298	UNKNOWN	0.001053	0.001067	A*03:01:01G	B*44:02:01G	C*05:01:01G	DRB1*01:01:01G	DQB1*05:01:01G	DPB1*04:02:01G
299	UNKNOWN	0.001053	0.001024	A*03:01:01G	B*44:02:01G	C*05:01:01G	DRB1*04:01:01G	DQB1*03:01:01G	DPB1*04:01:01G
300	UNKNOWN	0.001053	0.001088	A*03:01:01G	B*44:02:01G	C*05:01:01G	DRB1*13:01:01G	DQB1*06:03:01G	DPB1*02:01:02G
301	UNKNOWN	0.001053	0.001116	A*03:01:01G	B*44:03:01G	C*16:01:01G	DRB1*03:01:01G	DQB1*02:01:01G	DPB1*11:01:01G
302	UNKNOWN	0.001053	0.00107	A*03:01:01G	B*44:05:01G	C*07:01:01G	DRB1*15:01:01G	DQB1*06:03:01G	DPB1*14:01:01G
305	UNKNOWN	0.001053	0.001124	A*03:01:01G	B*51:01:01G	C*01:02:01G	DRB1*14:01:01G	DQB1*05:03:01G	DPB1*03:01:01G
306	UNKNOWN	0.001053	0.001063	A*03:01:01G	B*51:01:01G	C*01:02:01G	DRB1*15:01:01G	DQB1*06:02:01G	DPB1*02:01:02G
307	UNKNOWN	0.001053	0.001106	A*03:01:01G	B*51:01:01G	C*04:01:01G	DRB1*12:01:01G	DQB1*06:04:01G	DPB1*05:01:01G
309	UNKNOWN	0.001053	0.00111	A*03:01:01G	B*51:01:01G	C*15:02:01G	DRB1*07:01:01G	DQB1*02:01:01G	DPB1*01:01:01G
310	UNKNOWN	0.001053	0.001108	A*03:01:01G	B*51:01:01G	C*15:02:01G	DRB1*09:01:02G	DQB1*03:03:02G	DPB1*03:01:01G
311	UNKNOWN	0.001053	0.00105	A*03:01:01G	B*51:01:01G	C*16:02:01G	DRB1*13:01:01G	DQB1*06:01:01G	DPB1*13:01:01G
313	UNKNOWN	0.001053	0.001067	A*03:01:01G	B*56:01:01G	C*03:04:01G	DRB1*12:01:01G	DQB1*05:01:01G	DPB1*04:01:01G
314	UNKNOWN	0.001053	0.001049	A*03:01:01G	B*56:01:01G	C*04:01:01G	DRB1*13:01:01G	DQB1*06:03:01G	DPB1*04:01:01G
315	UNKNOWN	0.001053	0.001086	A*03:01:01G	B*58:01:01G	C*07:01:01G	DRB1*13:03:01G	DQB1*02:01:01G	DPB1*02:01:02G
316	UNKNOWN	0.001053	0.001029	A*03:01:14	B*14:02:01G	C*07:02:01G	DRB1*07:01:01G	DQB1*02:01:01G	DPB1*02:01:02G
317	UNKNOWN	0.001053	0.001135	A*03:02:01G	B*08:01:01G	C*07:02:01G	DRB1*03:01:01G	DQB1*02:01:01G	DPB1*04:01:01G
318	UNKNOWN	0.001053	0.001092	A*03:02:01G	B*08:01:01G	C*07:02:01G	DRB1*03:01:01G	DQB1*02:01:01G	DPB1*13:01:01G
319	UNKNOWN	0.001053	0.00109	A*03:02:01G	B*35:01:01G	C*07:04:01G	DRB1*04:01:01G	DQB1*03:01:01G	DPB1*04:01:01G
320	UNKNOWN	0.001053	0.001104	A*03:02:01G	B*51:01:01G	C*15:02:01G	DRB1*01:01:01G	DQB1*05:01:01G	DPB1*09:01:01G
321	UNKNOWN	0.001053	0.001048	A*11:01:01G	B*07:02:01G	C*07:02:01G	DRB1*01:03:01G	DQB1*05:01:01G	DPB1*04:02:01G
322	UNKNOWN	0.001053	0.001132	A*11:01:01G	B*07:02:01G	C*07:02:01G	DRB1*13:01:01G	DQB1*06:03:01G	DPB1*02:01:02G
323	UNKNOWN	0.001053	0.001118	A*11:01:01G	B*07:02:01G	C*07:02:01G	DRB1*13:01:01G	DQB1*06:03:01G	DPB1*04:02:01G
324	UNKNOWN	0.001053	0.001078	A*11:01:01G	B*07:02:01G	C*15:02:01G	DRB1*04:06:01G	DQB1*06:01:01G	DPB1*02:01:02G
325	UNKNOWN	0.001053	0.001085	A*11:01:01G	B*08:01:01G	C*04:01:01G	DRB1*04:03:01G	DQB1*03:05:01G	DPB1*23:01:01G
326	UNKNOWN	0.001053	0.001054	A*11:01:01G	B*13:02:01G	C*06:02:01G	DRB1*07:01:01G	DQB1*02:01:01G	DPB1*04:01:01G
327	UNKNOWN	0.001053	0.001142	A*11:01:01G	B*13:02:01G	C*06:02:01G	DRB1*11:01:01G	DQB1*03:01:01G	DPB1*04:01:01G
328	UNKNOWN	0.001053	0.001083	A*11:01:01G	B*15:01:01G	C*03:03:01G	DRB1*15:01:01G	DQB1*03:03:02G	DPB1*04:01:01G
329	UNKNOWN	0.001053	0.001045	A*11:01:01G	B*15:01:01G	C*03:04:01G	DRB1*12:01:01G	DQB1*03:02:01G	DPB1*04:01:01G
330	UNKNOWN	0.001053	0.001053	A*11:01:01G	B*18:01:01G	C*12:03:01G	DRB1*04:08:01G	DQB1*03:04:01G	DPB1*13:01:01G
331	UNKNOWN	0.001053	0.001088	A*11:01:01G	B*18:01:01G	C*12:03:01G	DRB1*11:04:01G	DQB1*03:01:01G	DPB1*04:02:01G
332	UNKNOWN	0.001053	0.00101	A*11:01:01G	B*18:03:01G	C*07:01:01G	DRB1*01:01:01G	DQB1*05:01:01G	DPB1*04:02:01G
333	UNKNOWN	0.001053	0.001174	A*11:01:01G	B*27:02:01G	C*02:02:02G	DRB1*16:02:01G	DQB1*05:02:01G	DPB1*03:01:01G
335	UNKNOWN	0.001053	0.001109	A*11:01:01G	B*27:05:02G	C*02:02:02G	DRB1*07:01:01G	DQB1*05:01:01G	DPB1*04:02:01G
336	UNKNOWN	0.001053	0.001164	A*11:01:01G	B*27:05:02G	C*12:02:01G	DRB1*08:01:01G	DQB1*03:01:01G	DPB1*04:01:01G
337	UNKNOWN	0.001053	0.001133	A*11:01:01G	B*35:01:01G	C*04:01:01G	DRB1*01:01:01G	DQB1*05:01:01G	DPB1*04:02:01G
338	UNKNOWN	0.001053	0.000956	A*11:01:01G	B*35:01:01G	C*04:01:01G	DRB1*01:01:01G	DQB1*05:01:01G	DPB1*23:01:01G
339	UNKNOWN	0.001053	0.001095	A*11:01:01G	B*35:01:01G	C*04:01:01G	DRB1*07:01:01G	DQB1*03:03:02G	DPB1*04:02:01G
340	UNKNOWN	0.001053	0.001057	A*11:01:01G	B*35:01:01G	C*04:01:01G	DRB1*11:01:01G	DQB1*03:01:01G	DPB1*15:01:01G
341	UNKNOWN	0.001053	0.001083	A*11:01:01G	B*35:01:01G	C*04:01:01G	DRB1*13:01:01G	DQB1*02:01:01G	DPB1*01:01:01G
342	UNKNOWN	0.001053	0.001092	A*11:01:01G	B*35:01:01G	C*04:01:01G	DRB1*16:01:01G	DQB1*05:01:01G	DPB1*04:01:01G
343	UNKNOWN	0.001053	0.00109	A*11:01:01G	B*35:01:01G	C*04:01:01G	DRB1*16:01:01G	DQB1*05:02:01G	DPB1*88:01
344	UNKNOWN	0.001053	0.00103	A*11:01:01G	B*35:01:01G	C*12:03:01G	DRB1*13:02:01G	DQB1*06:04:01G	DPB1*04:02:01G
345	UNKNOWN	0.001053	0.001071	A*11:01:01G	B*35:03:01G	C*04:01:01G	DRB1*01:01:01G	DQB1*05:01:01G	DPB1*03:01:01G
346	UNKNOWN	0.001053	0.001115	A*11:01:01G	B*35:03:01G	C*04:01:01G	DRB1*15:01:01G	DQB1*05:02:01G	DPB1*04:02:01G
347	UNKNOWN	0.001053	0.001104	A*11:01:01G	B*35:08:01G	C*04:01:01G	DRB1*01:01:01G	DQB1*05:01:01G	DPB1*10:01:01G
348	UNKNOWN	0.001053	0.001073	A*11:01:01G	B*38:01:01G	C*12:03:01G	DRB1*04:04:01G	DQB1*03:02:01G	DPB1*04:01:01G
350	UNKNOWN	0.001053	0.001064	A*11:01:01G	B*44:02:01G	C*05:01:01G	DRB1*13:01:01G	DQB1*06:03:01G	DPB1*02:01:02G
351	UNKNOWN	0.001053	0.001062	A*11:01:01G	B*44:02:01G	C*07:01:01G	DRB1*11:03:01G	DQB1*03:01:01G	DPB1*01:01:01G
352	UNKNOWN	0.001053	0.001081	A*11:01:01G	B*44:02:01G	C*07:04:01G	DRB1*16:01:01G	DQB1*05:02:01G	DPB1*04:01:01G
353	UNKNOWN	0.001053	0.001033	A*11:01:01G	B*44:03:01G	C*15:02:01G	DRB1*04:04:01G	DQB1*03:02:01G	DPB1*04:01:01G
354	UNKNOWN	0.001053	0.001069	A*11:01:01G	B*44:03:01G	C*16:01:01G	DRB1*04:10:01G	DQB1*04:02:01G	DPB1*04:02:01G
355	UNKNOWN	0.001053	0.00104	A*11:01:01G	B*49:01:01G	C*07:01:01G	DRB1*11:01:01G	DQB1*03:01:01G	DPB1*04:01:01G
356	UNKNOWN	0.001053	0.001074	A*11:01:01G	B*49:01:01G	C*07:01:01G	DRB1*12:01:01G	DQB1*03:01:01G	DPB1*04:02:01G
357	UNKNOWN	0.001053	0.001056	A*11:01:01G	B*51:01:01G	C*04:01:01G	DRB1*04:07:01G	DQB1*03:01:01G	DPB1*03:01:01G
359	UNKNOWN	0.001053	0.001101	A*11:01:01G	B*51:01:01G	C*15:02:01G	DRB1*01:01:01G	DQB1*05:01:01G	DPB1*04:01:01G
360	UNKNOWN	0.001053	0.001067	A*11:01:01G	B*52:01:01G	C*12:02:01G	DRB1*01:01:01G	DQB1*05:01:01G	DPB1*10:01:01G
362	UNKNOWN	0.001053	0.001098	A*11:01:01G	B*52:01:01G	C*15:02:01G	DRB1*11:04:01G	DQB1*06:02:01G	DPB1*02:01:02G
364	UNKNOWN	0.001053	0.001056	A*11:01:01G	B*55:01:01G	C*12:03:01G	DRB1*04:03:01G	DQB1*06:02:01G	DPB1*02:01:02G
365	UNKNOWN	0.001053	0.001111	A*11:01:01G	B*56:01:01G	C*01:02:01G	DRB1*01:01:01G	DQB1*05:01:01G	DPB1*03:01:01G
366	UNKNOWN	0.001053	0.001119	A*11:01:01G	B*56:01:01G	C*01:02:01G	DRB1*04:04:01G	DQB1*03:02:01G	DPB1*03:01:01G
367	UNKNOWN	0.001053	0.001094	A*23:01:01G	B*07:02:01G	C*07:02:01G	DRB1*11:01:01G	DQB1*03:01:01G	DPB1*02:01:02G
368	UNKNOWN	0.001053	0.001122	A*23:01:01G	B*18:01:01G	C*17:01:01G	DRB1*13:03:01G	DQB1*03:01:01G	DPB1*04:02:01G
369	UNKNOWN	0.001053	0.001161	A*23:01:01G	B*41:01:01G	C*17:01:01G	DRB1*07:01:01G	DQB1*03:03:02G	DPB1*17:01:01G
370	UNKNOWN	0.001053	0.001099	A*23:01:01G	B*41:02:01G	C*17:01:01G	DRB1*13:03:01G	DQB1*03:01:01G	DPB1*04:01:01G
371	UNKNOWN	0.001053	0.000949	A*23:01:01G	B*44:03:01G	C*04:01:01G	DRB1*07:01:01G	DQB1*02:01:01G	DPB1*02:01:02G
373	UNKNOWN	0.001053	0.00102	A*23:01:01G	B*44:03:01G	C*04:01:01G	DRB1*16:01:01G	DQB1*05:02:01G	DPB1*04:01:01G
374	UNKNOWN	0.001053	0.001098	A*23:01:01G	B*49:01:01G	C*01:02:01G	DRB1*08:01:01G	DQB1*04:02:01G	DPB1*06:01:01G
375	UNKNOWN	0.001053	0.001081	A*23:01:01G	B*49:01:01G	C*07:01:01G	DRB1*01:01:01G	DQB1*05:04:01G	DPB1*02:01:02G
376	UNKNOWN	0.001053	0.00115	A*23:01:01G	B*49:01:01G	C*07:01:01G	DRB1*09:01:02G	DQB1*03:03:02G	DPB1*06:01:01G
377	UNKNOWN	0.001053	0.001076	A*23:01:01G	B*49:01:01G	C*07:01:01G	DRB1*13:01:01G	DQB1*06:03:01G	DPB1*02:01:02G
379	UNKNOWN	0.001053	0.001107	A*23:01:01G	B*51:01:01G	C*02:02:02G	DRB1*11:01:01G	DQB1*03:01:01G	DPB1*13:01:01G
380	UNKNOWN	0.001053	0.001084	A*23:01:01G	B*52:01:01G	C*12:02:01G	DRB1*15:02:01G	DQB1*06:01:01G	DPB1*04:01:01G
381	UNKNOWN	0.001053	0.001139	A*24:02:01G	B*07:02:01G	C*07:02:01G	DRB1*01:01:01G	DQB1*05:01:01G	DPB1*04:02:01G
382	UNKNOWN	0.001053	0.001131	A*24:02:01G	B*07:02:01G	C*07:02:01G	DRB1*07:01:01G	DQB1*02:01:01G	DPB1*01:01:01G
385	UNKNOWN	0.001053	0.001154	A*24:02:01G	B*07:02:01G	C*07:02:01G	DRB1*16:01:01G	DQB1*05:02:01G	DPB1*02:01:02G
386	UNKNOWN	0.001053	0.001054	A*24:02:01G	B*08:01:01G	C*07:01:01G	DRB1*04:01:01G	DQB1*05:02:01G	DPB1*04:01:01G
389	UNKNOWN	0.001053	0.001084	A*24:02:01G	B*13:02:01G	C*06:02:01G	DRB1*11:03:01G	DQB1*03:01:01G	DPB1*04:01:01G
390	UNKNOWN	0.001053	0.001064	A*24:02:01G	B*14:02:01G	C*07:02:01G	DRB1*04:02:01G	DQB1*03:02:01G	DPB1*03:01:01G
391	UNKNOWN	0.001053	0.001086	A*24:02:01G	B*15:01:01G	C*03:03:01G	DRB1*13:01:01G	DQB1*06:03:01G	DPB1*20:01:01G
392	UNKNOWN	0.001053	0.001084	A*24:02:01G	B*15:17:01G	C*03:03:01G	DRB1*13:02:01G	DQB1*06:04:01G	DPB1*02:01:02G
393	UNKNOWN	0.001053	0.001121	A*24:02:01G	B*15:17:01G	C*03:04:01G	DRB1*13:01:01G	DQB1*06:01:01G	DPB1*04:02:01G
394	UNKNOWN	0.001053	0.001053	A*24:02:01G	B*15:17:01G	C*07:01:01G	DRB1*13:02:01G	DQB1*06:04:01G	DPB1*05:01:01G
395	UNKNOWN	0.001053	0.001076	A*24:02:01G	B*18:01:01G	C*07:01:01G	DRB1*04:02:01G	DQB1*03:02:01G	DPB1*04:01:01G
396	UNKNOWN	0.001053	0.001062	A*24:02:01G	B*18:01:01G	C*07:01:01G	DRB1*04:03:01G	DQB1*03:02:01G	DPB1*04:02:01G
397	UNKNOWN	0.001053	0.001076	A*24:02:01G	B*18:01:01G	C*07:01:01G	DRB1*07:01:01G	DQB1*06:04:01G	DPB1*04:01:01G
399	UNKNOWN	0.001053	0.001049	A*24:02:01G	B*18:01:01G	C*07:01:01G	DRB1*16:01:01G	DQB1*05:02:01G	DPB1*10:01:01G
401	UNKNOWN	0.001053	0.00112	A*24:02:01G	B*18:01:01G	C*12:03:01G	DRB1*15:01:01G	DQB1*06:02:01G	DPB1*23:01:01G
402	UNKNOWN	0.001053	0.001124	A*24:02:01G	B*27:02:01G	C*02:02:02G	DRB1*12:01:01G	DQB1*03:01:01G	DPB1*02:01:02G
403	UNKNOWN	0.001053	0.001085	A*24:02:01G	B*27:05:02G	C*01:02:01G	DRB1*08:01:01G	DQB1*04:02:01G	DPB1*04:02:01G
404	UNKNOWN	0.001053	0.00105	A*24:02:01G	B*27:05:02G	C*01:02:01G	DRB1*13:01:01G	DQB1*06:03:01G	DPB1*02:01:02G
405	UNKNOWN	0.001053	0.001113	A*24:02:01G	B*27:05:02G	C*01:02:01G	DRB1*15:01:01G	DQB1*06:02:01G	DPB1*02:01:02G
406	UNKNOWN	0.001053	0.001137	A*24:02:01G	B*27:05:02G	C*03:03:01G	DRB1*01:01:01G	DQB1*06:03:01G	DPB1*09:01:01G
408	UNKNOWN	0.001053	0.001091	A*24:02:01G	B*35:01:01G	C*04:01:01G	DRB1*04:01:01G	DQB1*03:01:01G	DPB1*02:01:02G
410	UNKNOWN	0.001053	0.001081	A*24:02:01G	B*35:01:01G	C*04:01:01G	DRB1*11:01:01G	DQB1*03:01:01G	DPB1*15:01:01G
411	UNKNOWN	0.001053	0.00112	A*24:02:01G	B*35:01:01G	C*04:01:01G	DRB1*11:04:01G	DQB1*03:01:01G	DPB1*02:01:02G
412	UNKNOWN	0.001053	0.00107	A*24:02:01G	B*35:02:01G	C*04:01:01G	DRB1*11:04:01G	DQB1*03:01:01G	DPB1*04:02:01G
413	UNKNOWN	0.001053	0.001068	A*24:02:01G	B*35:02:01G	C*04:01:01G	DRB1*12:01:01G	DQB1*03:01:01G	DPB1*02:01:02G
414	UNKNOWN	0.001053	0.00109	A*24:02:01G	B*35:02:01G	C*04:01:01G	DRB1*15:01:01G	DQB1*05:02:01G	DPB1*09:01:01G
415	UNKNOWN	0.001053	0.001027	A*24:02:01G	B*35:02:01G	C*07:02:01G	DRB1*11:01:01G	DQB1*03:01:01G	DPB1*04:01:01G
416	UNKNOWN	0.001053	0.00109	A*24:02:01G	B*35:02:01G	C*08:02:01G	DRB1*11:04:01G	DQB1*03:01:01G	DPB1*02:01:02G
417	UNKNOWN	0.001053	0.001101	A*24:02:01G	B*35:03:01G	C*03:04:01G	DRB1*11:01:01G	DQB1*03:01:01G	DPB1*04:01:01G
418	UNKNOWN	0.001053	0.001076	A*24:02:01G	B*35:03:01G	C*04:01:01G	DRB1*11:01:01G	DQB1*03:01:01G	DPB1*03:01:01G
419	UNKNOWN	0.001053	0.001062	A*24:02:01G	B*35:03:01G	C*04:01:01G	DRB1*13:02:01G	DQB1*06:04:01G	DPB1*02:01:02G
421	UNKNOWN	0.001053	0.001068	A*24:02:01G	B*35:08:01G	C*04:01:01G	DRB1*10:01:01G	DQB1*05:01:01G	DPB1*04:01:01G
422	UNKNOWN	0.001053	0.001057	A*24:02:01G	B*37:01:01G	C*06:02:01G	DRB1*11:04:01G	DQB1*03:01:01G	DPB1*04:02:01G
423	UNKNOWN	0.001053	0.001121	A*24:02:01G	B*38:01:01G	C*04:01:01G	DRB1*15:01:01G	DQB1*05:01:01G	DPB1*19:01:01G
424	UNKNOWN	0.001053	0.001088	A*24:02:01G	B*38:01:01G	C*12:03:01G	DRB1*08:01:01G	DQB1*04:02:01G	DPB1*03:01:01G
425	UNKNOWN	0.001053	0.001088	A*24:02:01G	B*38:01:01G	C*12:03:01G	DRB1*13:01:01G	DQB1*03:01:01G	DPB1*02:01:02G
426	UNKNOWN	0.001053	0.001109	A*24:02:01G	B*38:01:01G	C*12:03:01G	DRB1*15:01:01G	DQB1*06:03:01G	DPB1*23:01:01G
427	UNKNOWN	0.001053	0.001125	A*24:02:01G	B*39:01:01G	C*07:02:01G	DRB1*04:05:01G	DQB1*03:02:01G	DPB1*02:01:02G
428	UNKNOWN	0.001053	0.001082	A*24:02:01G	B*39:01:01G	C*07:02:01G	DRB1*08:01:01G	DQB1*04:02:01G	DPB1*04:02:01G
429	UNKNOWN	0.001053	0.001055	A*24:02:01G	B*39:01:01G	C*07:02:01G	DRB1*11:04:01G	DQB1*03:01:01G	DPB1*04:01:01G
431	UNKNOWN	0.001053	0.001078	A*24:02:01G	B*39:01:01G	C*12:03:01G	DRB1*03:01:01G	DQB1*02:01:01G	DPB1*15:01:01G
432	UNKNOWN	0.001053	0.001097	A*24:02:01G	B*39:01:01G	C*12:03:01G	DRB1*04:01:01G	DQB1*03:01:01G	DPB1*04:01:01G
434	UNKNOWN	0.001053	0.001055	A*24:02:01G	B*39:01:01G	C*12:03:01G	DRB1*16:01:01G	DQB1*05:02:01G	DPB1*04:01:01G
435	UNKNOWN	0.001053	0.001069	A*24:02:01G	B*40:01:01G	C*03:04:01G	DRB1*13:01:01G	DQB1*03:03:02G	DPB1*14:01:01G
436	UNKNOWN	0.001053	0.001133	A*24:02:01G	B*40:01:01G	C*03:04:01G	DRB1*13:01:01G	DQB1*05:02:01G	DPB1*14:01:01G
437	UNKNOWN	0.001053	0.001069	A*24:02:01G	B*40:01:01G	C*12:03:01G	DRB1*03:01:01G	DQB1*02:01:01G	DPB1*01:01:01G
438	UNKNOWN	0.001053	0.001103	A*24:02:01G	B*40:02:01G	C*02:02:02G	DRB1*11:01:01G	DQB1*03:01:01G	DPB1*01:01:01G
439	UNKNOWN	0.001053	0.001168	A*24:02:01G	B*40:02:01G	C*02:02:02G	DRB1*11:01:01G	DQB1*03:01:01G	DPB1*02:01:02G
440	UNKNOWN	0.001053	0.001083	A*24:02:01G	B*40:02:01G	C*02:02:02G	DRB1*11:04:01G	DQB1*03:01:01G	DPB1*02:01:02G
441	UNKNOWN	0.001053	0.001111	A*24:02:01G	B*40:02:01G	C*02:02:02G	DRB1*13:03:01G	DQB1*03:01:01G	DPB1*03:01:01G
443	UNKNOWN	0.001053	0.001047	A*24:02:01G	B*40:02:01G	C*03:04:01G	DRB1*15:01:01G	DQB1*03:03:02G	DPB1*02:01:02G
444	UNKNOWN	0.001053	0.001109	A*24:02:01G	B*40:02:01G	C*03:04:01G	DRB1*16:01:01G	DQB1*05:02:01G	DPB1*04:02:01G
446	UNKNOWN	0.001053	0.001066	A*24:02:01G	B*44:02:01G	C*02:02:02G	DRB1*10:01:01G	DQB1*05:02:01G	DPB1*02:01:02G
447	UNKNOWN	0.001053	0.001084	A*24:02:01G	B*44:02:01G	C*05:01:01G	DRB1*01:01:01G	DQB1*03:03:02G	DPB1*04:01:01G
448	UNKNOWN	0.001053	0.001178	A*24:02:01G	B*44:02:01G	C*05:01:01G	DRB1*01:01:01G	DQB1*05:01:01G	DPB1*04:01:01G
449	UNKNOWN	0.001053	0.001105	A*24:02:01G	B*44:02:01G	C*05:01:01G	DRB1*08:01:01G	DQB1*04:02:01G	DPB1*04:01:01G
450	UNKNOWN	0.001053	0.00121	A*24:02:01G	B*44:02:01G	C*05:01:01G	DRB1*11:04:01G	DQB1*03:01:01G	DPB1*02:01:02G
451	UNKNOWN	0.001053	0.001069	A*24:02:01G	B*44:02:01G	C*05:01:01G	DRB1*13:01:01G	DQB1*06:03:01G	DPB1*03:01:01G
452	UNKNOWN	0.001053	0.001078	A*24:02:01G	B*44:02:01G	C*05:01:01G	DRB1*15:01:01G	DQB1*05:02:01G	DPB1*14:01:01G
453	UNKNOWN	0.001053	0.001095	A*24:02:01G	B*44:02:01G	C*05:01:01G	DRB1*16:01:01G	DQB1*05:02:01G	DPB1*23:01:01G
454	UNKNOWN	0.001053	0.001109	A*24:02:01G	B*44:02:01G	C*12:03:01G	DRB1*01:01:01G	DQB1*02:01:01G	DPB1*14:01:01G
455	UNKNOWN	0.001053	0.001058	A*24:02:01G	B*44:02:01G	C*16:04:01G	DRB1*13:01:01G	DQB1*02:01:01G	DPB1*17:01:01G
456	UNKNOWN	0.001053	0.001138	A*24:02:01G	B*44:03:01G	C*04:01:01G	DRB1*07:01:01G	DQB1*02:01:01G	DPB1*17:01:01G
457	UNKNOWN	0.001053	0.001082	A*24:02:01G	B*44:05:01G	C*02:02:02G	DRB1*01:01:01G	DQB1*05:01:01G	DPB1*02:01:02G
458	UNKNOWN	0.001053	0.001013	A*24:02:01G	B*44:05:01G	C*02:02:02G	DRB1*07:01:01G	DQB1*02:01:01G	DPB1*04:01:01G
459	UNKNOWN	0.001053	0.001094	A*24:02:01G	B*44:05:01G	C*02:02:02G	DRB1*11:04:01G	DQB1*03:01:01G	DPB1*14:01:01G
460	UNKNOWN	0.001053	0.001094	A*24:02:01G	B*44:05:01G	C*02:02:02G	DRB1*15:01:01G	DQB1*06:02:01G	DPB1*03:01:01G
461	UNKNOWN	0.001053	0.00106	A*24:02:01G	B*48:01:01G	C*03:04:01G	DRB1*04:05:01G	DQB1*05:02:01G	DPB1*05:01:01G
462	UNKNOWN	0.001053	0.00115	A*24:02:01G	B*48:01:01G	C*07:04:01G	DRB1*16:01:01G	DQB1*05:02:01G	DPB1*02:01:02G
463	UNKNOWN	0.001053	0.001144	A*24:02:01G	B*48:01:01G	C*08:01:01G	DRB1*12:01:01G	DQB1*03:01:01G	DPB1*01:01:01G
464	UNKNOWN	0.001053	0.001032	A*24:02:01G	B*48:01:01G	C*08:03:01G	DRB1*07:01:01G	DQB1*02:01:01G	DPB1*02:01:02G
465	UNKNOWN	0.001053	0.001118	A*24:02:01G	B*51:01:01G	C*14:02:01G	DRB1*04:02:01G	DQB1*03:02:01G	DPB1*04:01:01G
466	UNKNOWN	0.001053	0.00107	A*24:02:01G	B*51:01:01G	C*14:02:01G	DRB1*08:01:01G	DQB1*04:02:01G	DPB1*04:01:01G
467	UNKNOWN	0.001053	0.001088	A*24:02:01G	B*51:01:01G	C*14:02:01G	DRB1*10:01:01G	DQB1*05:01:01G	DPB1*15:01:01G
468	UNKNOWN	0.001053	0.001112	A*24:02:01G	B*51:01:01G	C*15:02:01G	DRB1*13:01:01G	DQB1*03:01:01G	DPB1*02:01:02G
469	UNKNOWN	0.001053	0.001079	A*24:02:01G	B*51:01:01G	C*15:02:01G	DRB1*16:01:01G	DQB1*03:03:02G	DPB1*04:02:01G
470	UNKNOWN	0.001053	0.001113	A*24:02:01G	B*52:01:01G	C*12:02:01G	DRB1*15:02:01G	DQB1*03:01:01G	DPB1*04:01:01G
471	UNKNOWN	0.001053	0.001057	A*24:02:01G	B*55:01:01G	C*01:02:01G	DRB1*11:87	DQB1*03:01:01G	DPB1*04:01:01G
472	UNKNOWN	0.001053	0.001082	A*24:02:01G	B*55:01:01G	C*03:03:01G	DRB1*01:02:01G	DQB1*05:01:01G	DPB1*04:02:01G
473	UNKNOWN	0.001053	0.001133	A*24:02:01G	B*55:01:01G	C*07:01:01G	DRB1*13:02:01G	DQB1*06:04:01G	DPB1*11:01:01G
474	UNKNOWN	0.001053	0.001032	A*24:02:01G	B*57:01:01G	C*06:02:01G	DRB1*09:01:02G	DQB1*05:02:01G	DPB1*04:01:01G
475	UNKNOWN	0.001053	0.001087	A*24:02:01G	B*58:01:01G	C*03:02:01G	DRB1*11:01:01G	DQB1*03:01:01G	DPB1*04:01:01G
476	UNKNOWN	0.001053	0.001063	A*24:03:01G	B*07:02:01G	C*07:04:01G	DRB1*15:02:01G	DQB1*06:01:01G	DPB1*03:01:01G
477	UNKNOWN	0.001053	0.001115	A*24:03:01G	B*35:01:01G	C*04:01:01G	DRB1*10:01:01G	DQB1*05:01:01G	DPB1*04:02:01G
478	UNKNOWN	0.001053	0.001064	A*25:01:01G	B*07:02:01G	C*07:02:01G	DRB1*01:01:01G	DQB1*05:01:01G	DPB1*04:01:01G
479	UNKNOWN	0.001053	0.001129	A*25:01:01G	B*07:02:01G	C*07:02:01G	DRB1*13:03:01G	DQB1*03:01:01G	DPB1*01:01:01G
480	UNKNOWN	0.001053	0.001097	A*25:01:01G	B*08:01:01G	C*07:01:01G	DRB1*13:01:01G	DQB1*06:03:01G	DPB1*03:01:01G
481	UNKNOWN	0.001053	0.001075	A*25:01:01G	B*13:02:01G	C*06:02:01G	DRB1*11:03:01G	DQB1*06:04:01G	DPB1*04:01:01G
482	UNKNOWN	0.001053	0.001151	A*25:01:01G	B*14:02:01G	C*03:03:01G	DRB1*04:02:01G	DQB1*03:02:01G	DPB1*02:01:02G
483	UNKNOWN	0.001053	0.001051	A*25:01:01G	B*14:02:01G	C*12:03:01G	DRB1*15:02:01G	DQB1*02:01:01G	DPB1*03:01:01G
484	UNKNOWN	0.001053	0.001174	A*25:01:01G	B*15:01:01G	C*04:01:01G	DRB1*03:01:01G	DQB1*06:03:01G	DPB1*04:02:01G
485	UNKNOWN	0.001053	0.001008	A*25:01:01G	B*18:01:01G	C*04:01:01G	DRB1*15:01:01G	DQB1*06:02:01G	DPB1*45:01:01G
486	UNKNOWN	0.001053	0.001086	A*25:01:01G	B*18:01:01G	C*07:01:01G	DRB1*11:01:01G	DQB1*03:02:01G	DPB1*04:02:01G
487	UNKNOWN	0.001053	0.001072	A*25:01:01G	B*18:01:01G	C*07:01:01G	DRB1*15:01:01G	DQB1*06:02:01G	DPB1*04:02:01G
488	UNKNOWN	0.001053	0.001087	A*25:01:01G	B*18:01:01G	C*07:04:01G	DRB1*07:01:01G	DQB1*02:01:01G	DPB1*02:01:02G
489	UNKNOWN	0.001053	0.001046	A*25:01:01G	B*18:01:01G	C*12:03:01G	DRB1*03:01:01G	DQB1*02:01:01G	DPB1*04:02:01G
491	UNKNOWN	0.001053	0.001147	A*25:01:01G	B*18:01:01G	C*12:03:01G	DRB1*04:01:01G	DQB1*03:02:01G	DPB1*03:01:01G
493	UNKNOWN	0.001053	0.000973	A*25:01:01G	B*18:01:01G	C*12:03:01G	DRB1*04:01:01G	DQB1*03:02:01G	DPB1*11:01:01G
494	UNKNOWN	0.001053	0.001063	A*25:01:01G	B*18:01:01G	C*12:03:01G	DRB1*07:01:01G	DQB1*03:03:02G	DPB1*02:01:02G
498	UNKNOWN	0.001053	0.001101	A*25:01:01G	B*18:01:01G	C*12:03:01G	DRB1*15:01:01G	DQB1*06:03:01G	DPB1*03:01:01G
499	UNKNOWN	0.001053	0.001038	A*25:01:01G	B*35:03:01G	C*07:01:01G	DRB1*08:01:01G	DQB1*03:02:01G	DPB1*03:01:01G
500	UNKNOWN	0.001053	0.001152	A*25:01:01G	B*35:03:01G	C*12:03:01G	DRB1*13:01:01G	DQB1*06:03:01G	DPB1*17:01:01G
501	UNKNOWN	0.001053	0.001048	A*25:01:01G	B*40:01:01G	C*03:04:01G	DRB1*08:01:01G	DQB1*04:02:01G	DPB1*03:01:01G
502	UNKNOWN	0.001053	0.001131	A*25:01:01G	B*40:02:01G	C*02:02:02G	DRB1*11:01:01G	DQB1*03:01:01G	DPB1*19:01:01G
503	UNKNOWN	0.001053	0.001056	A*25:01:01G	B*41:01:01G	C*07:01:01G	DRB1*03:01:01G	DQB1*02:01:01G	DPB1*04:01:01G
504	UNKNOWN	0.001053	0.001109	A*25:01:01G	B*41:01:01G	C*17:01:01G	DRB1*11:01:01G	DQB1*03:01:01G	DPB1*03:01:01G
505	UNKNOWN	0.001053	0.001129	A*25:01:01G	B*55:01:01G	C*03:03:01G	DRB1*11:04:01G	DQB1*03:01:01G	DPB1*04:02:01G
506	UNKNOWN	0.001053	0.001094	A*25:01:01G	B*56:01:01G	C*01:02:01G	DRB1*12:01:01G	DQB1*03:01:01G	DPB1*04:01:01G
507	UNKNOWN	0.001053	0.001104	A*26:01:01G	B*07:02:01G	C*07:01:01G	DRB1*01:01:01G	DQB1*05:01:01G	DPB1*03:01:01G
508	UNKNOWN	0.001053	0.000984	A*26:01:01G	B*07:02:01G	C*07:02:01G	DRB1*15:01:01G	DQB1*06:02:01G	DPB1*04:01:01G
511	UNKNOWN	0.001053	0.001101	A*26:01:01G	B*15:01:01G	C*03:03:01G	DRB1*08:01:01G	DQB1*04:02:01G	DPB1*02:01:02G
512	UNKNOWN	0.001053	0.00113	A*26:01:01G	B*15:71	C*03:03:01G	DRB1*11:01:01G	DQB1*03:01:01G	DPB1*02:01:02G
513	UNKNOWN	0.001053	0.001093	A*26:01:01G	B*18:01:01G	C*03:03:01G	DRB1*15:01:01G	DQB1*03:02:01G	DPB1*23:01:01G
514	UNKNOWN	0.001053	0.001084	A*26:01:01G	B*18:01:01G	C*12:03:01G	DRB1*12:01:01G	DQB1*03:01:01G	DPB1*02:01:02G
515	UNKNOWN	0.001053	0.001086	A*26:01:01G	B*27:05:02G	C*01:02:01G	DRB1*01:01:01G	DQB1*06:01:01G	DPB1*04:01:01G
516	UNKNOWN	0.001053	0.001079	A*26:01:01G	B*35:01:01G	C*03:03:01G	DRB1*04:04:01G	DQB1*04:02:01G	DPB1*04:01:01G
517	UNKNOWN	0.001053	0.001088	A*26:01:01G	B*35:01:01G	C*04:01:01G	DRB1*03:01:01G	DQB1*02:01:01G	DPB1*04:01:01G
519	UNKNOWN	0.001053	0.00108	A*26:01:01G	B*38:01:01G	C*12:03:01G	DRB1*01:01:01G	DQB1*03:04:01G	DPB1*06:01:01G
521	UNKNOWN	0.001053	0.001084	A*26:01:01G	B*38:01:01G	C*12:03:01G	DRB1*01:01:01G	DQB1*05:01:01G	DPB1*10:01:01G
522	UNKNOWN	0.001053	0.001082	A*26:01:01G	B*38:01:01G	C*12:03:01G	DRB1*04:02:01G	DQB1*03:02:01G	DPB1*02:01:02G
524	UNKNOWN	0.001053	0.001092	A*26:01:01G	B*38:01:01G	C*12:03:01G	DRB1*13:01:01G	DQB1*06:03:01G	DPB1*05:01:01G
525	UNKNOWN	0.001053	0.001089	A*26:01:01G	B*38:01:01G	C*12:03:01G	DRB1*13:02:01G	DQB1*02:01:01G	DPB1*03:01:01G
526	UNKNOWN	0.001053	0.001057	A*26:01:01G	B*39:01:01G	C*07:01:01G	DRB1*11:04:01G	DQB1*03:01:01G	DPB1*02:01:02G
527	UNKNOWN	0.001053	0.001048	A*26:01:01G	B*40:01:01G	C*03:04:01G	DRB1*04:03:01G	DQB1*03:05:01G	DPB1*04:01:01G
528	UNKNOWN	0.001053	0.001074	A*26:01:01G	B*40:01:01G	C*06:02:01G	DRB1*10:01:01G	DQB1*03:02:01G	DPB1*03:01:01G
529	UNKNOWN	0.001053	0.001043	A*26:01:01G	B*41:01:01G	C*17:01:01G	DRB1*10:01:01G	DQB1*05:01:01G	DPB1*03:01:01G
530	UNKNOWN	0.001053	0.001033	A*26:01:01G	B*41:02:01G	C*17:01:01G	DRB1*11:01:01G	DQB1*03:01:01G	DPB1*02:01:02G
531	UNKNOWN	0.001053	0.001067	A*26:01:01G	B*44:02:01G	C*03:03:01G	DRB1*11:03:01G	DQB1*03:01:01G	DPB1*02:01:02G
532	UNKNOWN	0.001053	0.001132	A*26:01:01G	B*44:02:01G	C*03:03:01G	DRB1*16:01:01G	DQB1*05:02:01G	DPB1*02:01:02G
533	UNKNOWN	0.001053	0.00112	A*26:01:01G	B*44:02:01G	C*07:04:01G	DRB1*01:01:01G	DQB1*05:01:01G	DPB1*02:01:02G
534	UNKNOWN	0.001053	0.001058	A*26:01:01G	B*44:05:01G	C*02:02:02G	DRB1*14:01:01G	DQB1*05:03:01G	DPB1*04:01:01G
536	UNKNOWN	0.001053	0.001054	A*26:01:01G	B*51:01:01G	C*07:02:01G	DRB1*04:04:01G	DQB1*03:03:02G	DPB1*02:01:02G
537	UNKNOWN	0.001053	0.001045	A*26:01:01G	B*51:01:01G	C*14:02:01G	DRB1*11:01:01G	DQB1*03:01:01G	DPB1*04:01:01G
538	UNKNOWN	0.001053	0.001064	A*26:01:01G	B*51:01:01G	C*15:02:01G	DRB1*15:01:01G	DQB1*06:02:01G	DPB1*04:01:01G
539	UNKNOWN	0.001053	0.001046	A*26:01:01G	B*51:01:01G	C*15:02:01G	DRB1*16:01:01G	DQB1*05:02:01G	DPB1*04:01:01G
540	UNKNOWN	0.001053	0.001095	A*26:01:01G	B*56:01:01G	C*01:02:01G	DRB1*15:01:01G	DQB1*06:03:01G	DPB1*13:01:01G
541	UNKNOWN	0.001053	0.001068	A*26:01:01G	B*56:01:01G	C*07:01:01G	DRB1*04:01:01G	DQB1*03:02:01G	DPB1*03:01:01G
542	UNKNOWN	0.001053	0.001032	A*26:01:01G	B*57:01:01G	C*06:02:01G	DRB1*07:01:01G	DQB1*03:03:02G	DPB1*04:01:01G
543	UNKNOWN	0.001053	0.001124	A*29:01:01G	B*07:05:01G	C*15:05:01G	DRB1*04:04:01G	DQB1*03:02:01G	DPB1*10:01:01G
544	UNKNOWN	0.001053	0.001073	A*29:01:01G	B*07:05:01G	C*15:05:01G	DRB1*10:01:01G	DQB1*05:01:01G	DPB1*09:01:01G
545	UNKNOWN	0.001053	0.001114	A*29:01:01G	B*07:05:01G	C*15:05:01G	DRB1*10:01:01G	DQB1*05:01:01G	DPB1*17:01:01G
546	UNKNOWN	0.001053	0.001099	A*29:01:01G	B*35:01:01G	C*12:03:01G	DRB1*07:01:01G	DQB1*05:01:01G	DPB1*05:01:01G
547	UNKNOWN	0.001053	0.001048	A*29:01:01G	B*35:08:01G	C*04:01:01G	DRB1*07:01:01G	DQB1*02:01:01G	DPB1*04:01:01G
548	UNKNOWN	0.001053	0.001064	A*29:01:01G	B*40:01:01G	C*04:01:01G	DRB1*04:04:01G	DQB1*02:01:01G	DPB1*04:02:01G
549	UNKNOWN	0.001053	0.001066	A*29:02:01G	B*35:03:01G	C*04:01:01G	DRB1*01:01:01G	DQB1*05:01:01G	DPB1*04:01:01G
550	UNKNOWN	0.001053	0.001081	A*29:02:01G	B*37:01:01G	C*06:02:01G	DRB1*08:01:01G	DQB1*04:02:01G	DPB1*04:01:01G
552	UNKNOWN	0.001053	0.001076	A*29:02:01G	B*44:03:01G	C*16:01:01G	DRB1*08:01:01G	DQB1*04:02:01G	DPB1*05:01:01G
553	UNKNOWN	0.001053	0.001015	A*29:02:01G	B*44:03:01G	C*16:01:01G	DRB1*13:01:01G	DQB1*06:02:01G	DPB1*06:01:01G
554	UNKNOWN	0.001053	0.001049	A*29:02:01G	B*45:01:01G	C*06:02:01G	DRB1*04:01:01G	DQB1*03:01:01G	DPB1*01:01:01G
555	UNKNOWN	0.001053	0.001075	A*29:02:01G	B*49:01:01G	C*07:01:01G	DRB1*08:01:01G	DQB1*04:02:01G	DPB1*03:01:01G
556	UNKNOWN	0.001053	0.001085	A*29:02:01G	B*55:01:01G	C*16:01:01G	DRB1*11:01:01G	DQB1*05:02:01G	DPB1*02:01:02G
557	UNKNOWN	0.001053	0.001051	A*29:02:01G	B*58:01:01G	C*07:01:01G	DRB1*16:01:01G	DQB1*05:02:01G	DPB1*04:01:01G
558	UNKNOWN	0.001053	0.00108	A*29:02:01G	B*58:01:01G	C*12:03:01G	DRB1*04:04:01G	DQB1*03:01:01G	DPB1*04:02:01G
559	UNKNOWN	0.001053	0.001143	A*30:01:01G	B*13:02:01G	C*03:04:01G	DRB1*04:04:01G	DQB1*05:01:01G	DPB1*02:01:02G
563	UNKNOWN	0.001053	0.001072	A*30:01:01G	B*13:02:01G	C*06:02:01G	DRB1*12:01:01G	DQB1*03:01:01G	DPB1*17:01:01G
564	UNKNOWN	0.001053	0.001142	A*30:01:01G	B*13:02:01G	C*06:02:01G	DRB1*13:01:01G	DQB1*06:03:01G	DPB1*03:01:01G
565	UNKNOWN	0.001053	0.001131	A*30:01:01G	B*13:02:01G	C*06:02:01G	DRB1*13:01:01G	DQB1*06:03:01G	DPB1*04:02:01G
566	UNKNOWN	0.001053	0.001094	A*30:01:01G	B*13:02:01G	C*06:02:01G	DRB1*15:01:01G	DQB1*06:02:01G	DPB1*04:01:01G
567	UNKNOWN	0.001053	0.001077	A*30:01:01G	B*15:01:01G	C*03:04:01G	DRB1*07:01:01G	DQB1*02:01:01G	DPB1*04:01:01G
568	UNKNOWN	0.001053	0.001011	A*30:01:01G	B*35:01:01G	C*04:01:01G	DRB1*01:01:01G	DQB1*05:01:01G	DPB1*04:01:01G
569	UNKNOWN	0.001053	0.001083	A*30:01:01G	B*35:01:01G	C*04:01:01G	DRB1*13:02:01G	DQB1*06:04:01G	DPB1*04:02:01G
570	UNKNOWN	0.001053	0.001049	A*30:01:01G	B*40:01:01G	C*03:04:01G	DRB1*15:01:01G	DQB1*06:02:01G	DPB1*02:01:02G
571	UNKNOWN	0.001053	0.001087	A*30:01:01G	B*40:02:01G	C*02:02:02G	DRB1*11:01:01G	DQB1*03:01:01G	DPB1*06:01:01G
572	UNKNOWN	0.001053	0.001061	A*30:01:01G	B*44:02:01G	C*07:04:01G	DRB1*11:01:01G	DQB1*03:01:01G	DPB1*10:01:01G
573	UNKNOWN	0.001053	0.001031	A*30:01:01G	B*44:02:01G	C*16:04:01G	DRB1*04:02:01G	DQB1*03:02:01G	DPB1*23:01:01G
574	UNKNOWN	0.001053	0.001081	A*30:02:01G	B*18:01:01G	C*03:04:01G	DRB1*01:01:01G	DQB1*03:01:01G	DPB1*04:02:01G
575	UNKNOWN	0.001053	0.001093	A*30:02:01G	B*18:01:01G	C*05:01:01G	DRB1*16:02:01G	DQB1*05:02:01G	DPB1*04:01:01G
577	UNKNOWN	0.001053	0.001058	A*31:01:02G	B*07:02:01G	C*07:02:01G	DRB1*07:01:01G	DQB1*02:01:01G	DPB1*02:01:02G
578	UNKNOWN	0.001053	0.001042	A*31:01:02G	B*07:02:01G	C*07:02:01G	DRB1*15:01:01G	DQB1*06:02:01G	DPB1*15:01:01G
579	UNKNOWN	0.001053	0.001134	A*31:01:02G	B*15:01:01G	C*03:03:01G	DRB1*01:01:01G	DQB1*05:01:01G	DPB1*03:01:01G
580	UNKNOWN	0.001053	0.001127	A*31:01:02G	B*15:01:01G	C*03:03:01G	DRB1*10:01:01G	DQB1*05:01:01G	DPB1*03:01:01G
581	UNKNOWN	0.001053	0.001102	A*31:01:02G	B*15:01:01G	C*03:03:01G	DRB1*13:01:01G	DQB1*06:03:01G	DPB1*04:01:01G
582	UNKNOWN	0.001053	0.00108	A*31:01:02G	B*35:03:01G	C*03:04:01G	DRB1*01:01:01G	DQB1*05:01:01G	DPB1*04:02:01G
583	UNKNOWN	0.001053	0.001063	A*31:01:02G	B*35:08:01G	C*04:01:01G	DRB1*11:04:01G	DQB1*03:01:01G	DPB1*04:01:01G
584	UNKNOWN	0.001053	0.001038	A*31:01:02G	B*37:01:01G	C*06:02:01G	DRB1*11:03:01G	DQB1*03:01:01G	DPB1*03:01:01G
585	UNKNOWN	0.001053	0.001064	A*31:01:02G	B*39:01:01G	C*02:02:02G	DRB1*04:01:01G	DQB1*03:02:01G	DPB1*04:01:01G
586	UNKNOWN	0.001053	0.001086	A*31:01:02G	B*39:01:01G	C*12:03:01G	DRB1*12:01:01G	DQB1*03:01:01G	DPB1*11:01:01G
587	UNKNOWN	0.001053	0.001089	A*31:01:02G	B*39:01:01G	C*12:03:01G	DRB1*15:01:01G	DQB1*06:02:01G	DPB1*04:01:01G
588	UNKNOWN	0.001053	0.001085	A*31:01:02G	B*40:02:01G	C*03:04:01G	DRB1*04:01:01G	DQB1*03:01:01G	DPB1*04:02:01G
589	UNKNOWN	0.001053	0.00111	A*31:01:02G	B*44:02:01G	C*05:01:01G	DRB1*03:01:01G	DQB1*02:01:01G	DPB1*04:02:01G
591	UNKNOWN	0.001053	0.001109	A*31:01:02G	B*44:03:01G	C*04:01:01G	DRB1*12:01:01G	DQB1*02:01:01G	DPB1*10:01:01G
592	UNKNOWN	0.001053	0.001018	A*31:01:02G	B*44:05:01G	C*02:02:02G	DRB1*01:01:01G	DQB1*05:01:01G	DPB1*04:01:01G
593	UNKNOWN	0.001053	0.001117	A*31:01:02G	B*50:01:01G	C*06:02:01G	DRB1*03:01:01G	DQB1*02:01:01G	DPB1*04:02:01G
594	UNKNOWN	0.001053	0.001025	A*31:01:02G	B*51:01:01G	C*15:02:01G	DRB1*04:08:01G	DQB1*03:04:01G	DPB1*04:01:01G
595	UNKNOWN	0.001053	0.001161	A*31:01:02G	B*52:01:01G	C*12:02:01G	DRB1*13:03:01G	DQB1*03:01:01G	DPB1*03:01:01G
596	UNKNOWN	0.001053	0.00109	A*31:01:02G	B*52:01:01G	C*12:02:01G	DRB1*15:02:01G	DQB1*06:01:01G	DPB1*04:02:01G
597	UNKNOWN	0.001053	0.001066	A*31:01:02G	B*52:01:01G	C*12:03:01G	DRB1*01:01:01G	DQB1*02:01:01G	DPB1*04:01:01G
598	UNKNOWN	0.001053	0.00112	A*31:08	B*15:01:01G	C*03:03:01G	DRB1*13:01:01G	DQB1*05:02:01G	DPB1*02:01:02G
599	UNKNOWN	0.001053	0.001118	A*31:08	B*55:01:01G	C*02:02:02G	DRB1*13:01:01G	DQB1*05:01:01G	DPB1*02:01:02G
600	UNKNOWN	0.001053	0.001043	A*32:01:01G	B*07:02:01G	C*04:01:01G	DRB1*07:01:01G	DQB1*03:03:02G	DPB1*04:01:01G
601	UNKNOWN	0.001053	0.001069	A*32:01:01G	B*07:02:01G	C*07:02:01G	DRB1*01:01:01G	DQB1*05:01:01G	DPB1*06:01:01G
602	UNKNOWN	0.001053	0.001071	A*32:01:01G	B*07:02:01G	C*07:02:01G	DRB1*08:01:01G	DQB1*06:02:01G	DPB1*03:01:01G
603	UNKNOWN	0.001053	0.001081	A*32:01:01G	B*07:02:01G	C*07:02:01G	DRB1*13:01:01G	DQB1*06:03:01G	DPB1*03:01:01G
606	UNKNOWN	0.001053	0.00111	A*32:01:01G	B*13:02:01G	C*06:02:01G	DRB1*11:01:01G	DQB1*03:01:01G	DPB1*04:01:01G
607	UNKNOWN	0.001053	0.001134	A*32:01:01G	B*15:01:01G	C*03:03:01G	DRB1*12:01:01G	DQB1*03:01:01G	DPB1*04:02:01G
608	UNKNOWN	0.001053	0.001073	A*32:01:01G	B*18:01:01G	C*07:01:01G	DRB1*16:01:01G	DQB1*05:02:01G	DPB1*01:01:01G
609	UNKNOWN	0.001053	0.001085	A*32:01:01G	B*27:02:01G	C*02:02:02G	DRB1*07:01:01G	DQB1*02:01:01G	DPB1*17:01:01G
610	UNKNOWN	0.001053	0.001042	A*32:01:01G	B*27:05:02G	C*02:02:02G	DRB1*15:01:01G	DQB1*06:02:01G	DPB1*04:01:01G
611	UNKNOWN	0.001053	0.001019	A*32:01:01G	B*35:01:01G	C*12:03:01G	DRB1*01:01:01G	DQB1*06:02:01G	DPB1*04:01:01G
613	UNKNOWN	0.001053	0.001085	A*32:01:01G	B*38:01:01G	C*12:03:01G	DRB1*11:04:01G	DQB1*03:01:01G	DPB1*03:01:01G
614	UNKNOWN	0.001053	0.00111	A*32:01:01G	B*39:01:01G	C*04:01:01G	DRB1*15:01:01G	DQB1*05:02:01G	DPB1*14:01:01G
615	UNKNOWN	0.001053	0.001067	A*32:01:01G	B*39:01:01G	C*07:02:01G	DRB1*15:01:01G	DQB1*04:02:01G	DPB1*04:01:01G
616	UNKNOWN	0.001053	0.001133	A*32:01:01G	B*39:01:01G	C*12:03:01G	DRB1*01:01:01G	DQB1*05:01:01G	DPB1*02:01:02G
617	UNKNOWN	0.001053	0.001093	A*32:01:01G	B*39:01:01G	C*12:03:01G	DRB1*01:01:01G	DQB1*05:01:01G	DPB1*04:02:01G
618	UNKNOWN	0.001053	0.001157	A*32:01:01G	B*39:01:01G	C*12:03:01G	DRB1*11:01:01G	DQB1*03:01:01G	DPB1*02:01:02G
619	UNKNOWN	0.001053	0.00109	A*32:01:01G	B*40:02:01G	C*02:02:02G	DRB1*01:02:01G	DQB1*05:01:01G	DPB1*13:01:01G
620	UNKNOWN	0.001053	0.001056	A*32:01:01G	B*40:02:01G	C*02:02:02G	DRB1*03:01:01G	DQB1*02:01:01G	DPB1*04:01:01G
621	UNKNOWN	0.001053	0.001017	A*32:01:01G	B*40:02:01G	C*08:02:01G	DRB1*15:01:01G	DQB1*06:02:01G	DPB1*03:01:01G
623	UNKNOWN	0.001053	0.001048	A*32:01:01G	B*44:02:01G	C*16:04:01G	DRB1*11:04:01G	DQB1*03:01:01G	DPB1*13:01:01G
624	UNKNOWN	0.001053	0.001082	A*32:01:01G	B*49:01:01G	C*07:01:01G	DRB1*13:03:01G	DQB1*03:01:01G	DPB1*04:01:01G
625	UNKNOWN	0.001053	0.001035	A*32:01:01G	B*51:01:01G	C*15:04:01G	DRB1*11:01:01G	DQB1*03:01:01G	DPB1*04:01:01G
626	UNKNOWN	0.001053	0.00105	A*32:01:01G	B*52:01:01G	C*12:02:01G	DRB1*15:02:01G	DQB1*05:01:01G	DPB1*04:01:01G
627	UNKNOWN	0.001053	0.001032	A*32:01:01G	B*52:01:01G	C*12:02:01G	DRB1*15:02:01G	DQB1*06:01:01G	DPB1*04:02:01G
628	UNKNOWN	0.001053	0.001045	A*32:01:01G	B*57:03:01G	C*04:01:01G	DRB1*01:01:01G	DQB1*02:01:01G	DPB1*04:01:01G
629	UNKNOWN	0.001053	0.00108	A*33:01:01G	B*07:02:01G	C*07:02:01G	DRB1*04:07:01G	DQB1*03:01:01G	DPB1*04:01:01G
630	UNKNOWN	0.001053	0.001069	A*33:01:01G	B*07:02:01G	C*08:02:01G	DRB1*15:01:01G	DQB1*06:02:01G	DPB1*04:01:01G
632	UNKNOWN	0.001053	0.000992	A*33:01:01G	B*14:02:01G	C*08:02:01G	DRB1*01:02:01G	DQB1*05:01:01G	DPB1*09:01:01G
633	UNKNOWN	0.001053	0.000988	A*33:01:01G	B*14:02:01G	C*08:02:01G	DRB1*01:02:01G	DQB1*05:01:01G	DPB1*23:01:01G
634	UNKNOWN	0.001053	0.001083	A*33:01:01G	B*14:02:01G	C*08:02:01G	DRB1*11:04:01G	DQB1*03:01:01G	DPB1*04:02:01G
635	UNKNOWN	0.001053	0.001045	A*33:01:01G	B*55:01:01G	C*08:02:01G	DRB1*03:01:01G	DQB1*02:01:01G	DPB1*04:01:01G
636	UNKNOWN	0.001053	0.000984	A*33:03:01G	B*07:02:01G	C*07:02:01G	DRB1*15:01:01G	DQB1*06:02:01G	DPB1*02:01:02G
637	UNKNOWN	0.001053	0.001045	A*33:03:01G	B*18:01:01G	C*12:03:01G	DRB1*04:01:01G	DQB1*03:02:01G	DPB1*03:01:01G
638	UNKNOWN	0.001053	0.00117	A*33:03:01G	B*27:02:01G	C*02:02:02G	DRB1*11:01:01G	DQB1*03:01:01G	DPB1*01:01:01G
639	UNKNOWN	0.001053	0.001042	A*33:03:01G	B*51:01:01G	C*15:02:01G	DRB1*04:07:01G	DQB1*03:01:01G	DPB1*04:01:01G
640	UNKNOWN	0.001053	0.001032	A*33:03:01G	B*56:01:01G	C*16:02:01G	DRB1*16:02:10	DQB1*05:02:01G	DPB1*04:01:01G
641	UNKNOWN	0.001053	0.00113	A*33:03:01G	B*58:01:01G	C*03:02:01G	DRB1*04:04:01G	DQB1*02:01:01G	DPB1*17:01:01G
643	UNKNOWN	0.001053	0.001166	A*33:03:01G	B*58:01:01G	C*12:02:01G	DRB1*11:04:01G	DQB1*03:01:01G	DPB1*15:01:01G
644	UNKNOWN	0.001053	0.001075	A*66:01:01G	B*41:02:01G	C*17:01:01G	DRB1*13:03:01G	DQB1*02:01:01G	DPB1*13:01:01G
646	UNKNOWN	0.001053	0.00107	A*66:01:01G	B*51:01:01G	C*12:02:01G	DRB1*15:01:01G	DQB1*03:01:01G	DPB1*04:01:01G
647	UNKNOWN	0.001053	0.001026	A*68:01:01G	B*35:03:01G	C*04:01:01G	DRB1*11:03:01G	DQB1*03:01:01G	DPB1*02:01:02G
648	UNKNOWN	0.001053	0.001062	A*68:01:01G	B*35:03:01G	C*08:02:01G	DRB1*08:01:01G	DQB1*03:01:01G	DPB1*02:01:02G
649	UNKNOWN	0.001053	0.001098	A*68:01:01G	B*37:01:01G	C*06:02:01G	DRB1*07:01:01G	DQB1*03:03:02G	DPB1*02:01:02G
650	UNKNOWN	0.001053	0.001084	A*68:01:01G	B*40:01:01G	C*03:04:01G	DRB1*13:02:01G	DQB1*06:04:01G	DPB1*02:01:02G
651	UNKNOWN	0.001053	0.00106	A*68:01:01G	B*40:01:01G	C*04:01:01G	DRB1*04:04:01G	DQB1*03:02:01G	DPB1*04:01:01G
652	UNKNOWN	0.001053	0.001094	A*68:01:01G	B*55:01:01G	C*01:02:01G	DRB1*04:01:01G	DQB1*03:02:01G	DPB1*02:01:02G
653	UNKNOWN	0.001053	0.000853	A*68:01:02G	B*07:02:01G	C*07:02:01G	DRB1*15:01:01G	DQB1*06:02:01G	DPB1*04:01:01G
654	UNKNOWN	0.001053	0.001024	A*68:01:02G	B*13:02:01G	C*06:02:01G	DRB1*07:01:01G	DQB1*02:01:01G	DPB1*17:01:01G
655	UNKNOWN	0.001053	0.001131	A*68:01:02G	B*13:02:01G	C*06:02:01G	DRB1*11:01:01G	DQB1*03:01:01G	DPB1*02:01:02G
656	UNKNOWN	0.001053	0.001101	A*68:01:02G	B*15:01:01G	C*03:04:01G	DRB1*04:01:01G	DQB1*02:01:01G	DPB1*03:01:01G
657	UNKNOWN	0.001053	0.001138	A*68:01:02G	B*18:01:01G	C*05:01:01G	DRB1*03:01:01G	DQB1*02:01:01G	DPB1*04:02:01G
658	UNKNOWN	0.001053	0.001082	A*68:01:02G	B*18:01:01G	C*07:01:01G	DRB1*01:01:01G	DQB1*05:01:01G	DPB1*03:01:01G
659	UNKNOWN	0.001053	0.001047	A*68:01:02G	B*18:01:01G	C*07:01:01G	DRB1*15:01:01G	DQB1*06:02:01G	DPB1*11:01:01G
660	UNKNOWN	0.001053	0.001092	A*68:01:02G	B*27:05:02G	C*07:02:01G	DRB1*04:04:01G	DQB1*03:02:01G	DPB1*23:01:01G
661	UNKNOWN	0.001053	0.001087	A*68:01:02G	B*35:03:01G	C*16:04:01G	DRB1*13:02:01G	DQB1*03:01:01G	DPB1*04:01:01G
662	UNKNOWN	0.001053	0.001111	A*68:01:02G	B*40:01:01G	C*03:04:01G	DRB1*01:01:01G	DQB1*05:01:01G	DPB1*03:01:01G
663	UNKNOWN	0.001053	0.001094	A*68:01:02G	B*40:01:01G	C*03:04:01G	DRB1*03:01:01G	DQB1*02:01:01G	DPB1*03:01:01G
664	UNKNOWN	0.001053	0.00113	A*68:01:02G	B*40:01:01G	C*03:04:01G	DRB1*15:01:01G	DQB1*06:02:01G	DPB1*02:01:02G
665	UNKNOWN	0.001053	0.001109	A*68:01:02G	B*40:01:01G	C*12:03:01G	DRB1*13:02:01G	DQB1*06:04:01G	DPB1*03:01:01G
666	UNKNOWN	0.001053	0.001079	A*68:01:02G	B*40:06:01G	C*07:02:01G	DRB1*15:01:01G	DQB1*03:02:01G	DPB1*26:01:02
667	UNKNOWN	0.001053	0.001083	A*68:01:02G	B*44:02:01G	C*04:01:01G	DRB1*13:03:01G	DQB1*03:02:01G	DPB1*04:02:01G
668	UNKNOWN	0.001053	0.001073	A*68:01:02G	B*44:02:01G	C*07:02:01G	DRB1*13:02:01G	DQB1*06:04:01G	DPB1*04:01:01G
670	UNKNOWN	0.001053	0.00111	A*68:01:02G	B*48:01:01G	C*08:01:01G	DRB1*12:01:01G	DQB1*03:01:01G	DPB1*02:01:02G
671	UNKNOWN	0.001053	0.001074	A*68:01:02G	B*49:01:01G	C*07:02:01G	DRB1*16:01:01G	DQB1*05:02:01G	DPB1*04:01:01G
672	UNKNOWN	0.001053	0.001053	A*68:01:02G	B*50:01:01G	C*03:03:01G	DRB1*07:01:01G	DQB1*05:01:01G	DPB1*05:01:01G
673	UNKNOWN	0.001053	0.001028	A*68:01:02G	B*51:01:01G	C*16:02:01G	DRB1*08:01:01G	DQB1*03:02:01G	DPB1*03:01:01G
674	UNKNOWN	0.001053	0.001047	A*68:01:02G	B*55:01:01G	C*01:02:01G	DRB1*11:04:01G	DQB1*03:01:01G	DPB1*11:01:01G
675	UNKNOWN	0.001053	0.001083	A*68:01:02G	B*73:01:01G	C*04:01:01G	DRB1*11:01:01G	DQB1*03:01:01G	DPB1*02:01:02G
676	UNKNOWN	0.001053	0.001096	A*68:02:01G	B*14:02:01G	C*08:02:01G	DRB1*09:01:02G	DQB1*03:03:02G	DPB1*02:01:02G
677	UNKNOWN	0.001053	0.001095	A*68:02:01G	B*14:02:01G	C*08:02:01G	DRB1*13:03:01G	DQB1*03:01:01G	DPB1*02:01:02G
678	UNKNOWN	0.001053	0.001097	A*68:02:01G	B*35:08:01G	C*04:01:01G	DRB1*07:01:01G	DQB1*03:03:02G	DPB1*02:01:02G
679	UNKNOWN	0.001053	0.001085	A*68:02:01G	B*44:02:01G	C*05:01:01G	DRB1*03:01:01G	DQB1*02:01:01G	DPB1*01:01:01G
680	UNKNOWN	0.001053	0.001107	A*68:24	B*13:02:01G	C*06:02:01G	DRB1*07:01:01G	DQB1*02:01:01G	DPB1*11:01:01G
433	UNKNOWN	0.001005	0.001114	A*24:02:01G	B*39:01:01G	C*12:03:01G	DRB1*15:01:01G	DQB1*06:02:01G	DPB1*02:01:02G
170	UNKNOWN	0.000932	0.001031	A*02:01:01G	B*40:01:01G	C*03:04:01G	DRB1*15:01:01G	DQB1*06:02:01G	DPB1*04:02:01G
83	UNKNOWN	0.000837	0.001054	A*02:01:01G	B*07:02:01G	C*07:02:01G	DRB1*01:01:01G	DQB1*05:01:01G	DPB1*04:02:01G
4	UNKNOWN	0.000745	0.000868	A*01:01:01G	B*07:02:01G	C*07:02:01G	DRB1*16:01:01G	DQB1*05:02:01G	DPB1*03:01:01G
149	UNKNOWN	0.000467	0.000667	A*02:01:01G	B*35:03:01G	C*04:01:01G	DRB1*11:01:01G	DQB1*03:01:01G	DPB1*02:01:02G
182	UNKNOWN	9.9e-05	0.000312	A*02:01:01G	B*44:02:01G	C*05:01:01G	DRB1*11:04:01G	DQB1*03:01:01G	DPB1*04:02:01G
