# Supplementary material for: The Search of Association of HLA Class I and Class II Alleles with COVID-19 Mortality in the Russian Cohort
Source: Int J Mol Sci. 2023 Feb 4;24(4):3068. doi: 10.3390/ijms24043068 (PMC9960097; doi:10.3390/ijms24043068)
Supplement: Supplementary file 1 [file ijms-24-03068-s001.zip › Table S3. Estimated frequency for five HLA loci.xlsx]

## Sheet: Group 1
#	Haplotype	Freq.	s.d.	LocusA	LocusB	LocusC	LocusDRB1	LocusDQB1
6	UNKNOWN	0.047225	0.006981	A*01:01:01G	B*08:01:01G	C*07:01:01G	DRB1*03:01:01G	DQB1*02:01:01G
200	UNKNOWN	0.027633	0.005736	A*03:01:01G	B*07:02:01G	C*07:02:01G	DRB1*15:01:01G	DQB1*06:02:01G
388	UNKNOWN	0.017166	0.004283	A*25:01:01G	B*18:01:01G	C*12:03:01G	DRB1*15:01:01G	DQB1*06:02:01G
214	UNKNOWN	0.015792	0.004402	A*03:01:01G	B*35:01:01G	C*04:01:01G	DRB1*01:01:01G	DQB1*05:01:01G
78	UNKNOWN	0.015692	0.004907	A*02:01:01G	B*13:02:01G	C*06:02:01G	DRB1*07:01:01G	DQB1*02:01:01G
307	UNKNOWN	0.013203	0.004359	A*24:02:01G	B*13:02:01G	C*06:02:01G	DRB1*07:01:01G	DQB1*02:01:01G
136	UNKNOWN	0.012243	0.00389	A*02:01:01G	B*41:02:01G	C*17:01:01G	DRB1*13:03:01G	DQB1*03:01:01G
295	UNKNOWN	0.011579	0.003468	A*23:01:01G	B*44:03:01G	C*04:01:01G	DRB1*07:01:01G	DQB1*02:01:01G
516	UNKNOWN	0.011579	0.003451	A*33:01:01G	B*14:02:01G	C*08:02:01G	DRB1*01:02:01G	DQB1*05:01:01G
58	UNKNOWN	0.009427	0.003265	A*01:01:01G	B*57:01:01G	C*06:02:01G	DRB1*07:01:01G	DQB1*03:03:02G
306	UNKNOWN	0.008781	0.003715	A*24:02:01G	B*07:02:01G	C*07:02:01G	DRB1*15:01:01G	DQB1*06:02:01G
96	UNKNOWN	0.008421	0.003141	A*02:01:01G	B*18:01:01G	C*07:01:01G	DRB1*11:04:01G	DQB1*03:01:01G
87	UNKNOWN	0.008411	0.003073	A*02:01:01G	B*15:01:01G	C*03:03:01G	DRB1*13:01:01G	DQB1*06:03:01G
75	UNKNOWN	0.007765	0.00378	A*02:01:01G	B*07:02:01G	C*07:02:01G	DRB1*15:01:01G	DQB1*06:02:01G
137	UNKNOWN	0.007368	0.003031	A*02:01:01G	B*44:02:01G	C*05:01:01G	DRB1*04:01:01G	DQB1*03:01:01G
411	UNKNOWN	0.007368	0.002961	A*26:01:01G	B*38:01:01G	C*12:03:01G	DRB1*01:01:01G	DQB1*05:01:01G
77	UNKNOWN	0.006383	0.002724	A*02:01:01G	B*08:01:01G	C*07:01:01G	DRB1*03:01:01G	DQB1*02:01:01G
384	UNKNOWN	0.006316	0.002666	A*25:01:01G	B*18:01:01G	C*12:03:01G	DRB1*04:01:01G	DQB1*03:02:01G
449	UNKNOWN	0.006316	0.00294	A*30:01:01G	B*13:02:01G	C*06:02:01G	DRB1*07:01:01G	DQB1*02:01:01G
122	UNKNOWN	0.005897	0.002778	A*02:01:01G	B*38:01:01G	C*12:03:01G	DRB1*13:01:01G	DQB1*06:03:01G
269	UNKNOWN	0.005256	0.002772	A*11:01:01G	B*35:01:01G	C*04:01:01G	DRB1*01:01:01G	DQB1*05:01:01G
387	UNKNOWN	0.004939	0.002555	A*25:01:01G	B*18:01:01G	C*12:03:01G	DRB1*13:01:01G	DQB1*06:03:01G
202	UNKNOWN	0.004792	0.002543	A*03:01:01G	B*07:02:01G	C*07:02:01G	DRB1*16:01:01G	DQB1*05:02:01G
69	UNKNOWN	0.004211	0.002404	A*02:01:01G	B*07:02:01G	C*07:02:01G	DRB1*04:04:01G	DQB1*03:02:01G
100	UNKNOWN	0.004211	0.002417	A*02:01:01G	B*27:05:02G	C*01:02:01G	DRB1*01:01:01G	DQB1*05:01:01G
140	UNKNOWN	0.004211	0.002576	A*02:01:01G	B*44:02:01G	C*05:01:01G	DRB1*11:01:01G	DQB1*03:01:01G
142	UNKNOWN	0.004211	0.002498	A*02:01:01G	B*44:02:01G	C*05:01:01G	DRB1*11:04:01G	DQB1*03:01:01G
157	UNKNOWN	0.004211	0.002392	A*02:01:01G	B*50:01:01G	C*06:02:01G	DRB1*07:01:01G	DQB1*02:01:01G
223	UNKNOWN	0.004211	0.002352	A*03:01:01G	B*35:03:01G	C*04:01:01G	DRB1*11:01:01G	DQB1*03:01:01G
158	UNKNOWN	0.00418	0.002294	A*02:01:01G	B*51:01:01G	C*01:02:01G	DRB1*11:01:01G	DQB1*03:01:01G
102	UNKNOWN	0.004136	0.002389	A*02:01:01G	B*27:05:02G	C*02:02:02G	DRB1*01:01:01G	DQB1*05:01:01G
245	UNKNOWN	0.00411	0.002465	A*03:01:01G	B*52:01:01G	C*12:02:01G	DRB1*15:02:01G	DQB1*06:01:01G
205	UNKNOWN	0.004109	0.002436	A*03:01:01G	B*13:02:01G	C*06:02:01G	DRB1*07:01:01G	DQB1*02:01:01G
173	UNKNOWN	0.003205	0.002068	A*02:01:01G	B*57:01:01G	C*06:02:01G	DRB1*07:01:01G	DQB1*03:03:02G
73	UNKNOWN	0.003188	0.002505	A*02:01:01G	B*07:02:01G	C*07:02:01G	DRB1*11:01:01G	DQB1*03:01:01G
215	UNKNOWN	0.003163	0.001953	A*03:01:01G	B*35:01:01G	C*04:01:01G	DRB1*03:01:01G	DQB1*02:01:01G
56	UNKNOWN	0.003158	0.002226	A*01:01:01G	B*52:01:01G	C*12:02:01G	DRB1*15:02:01G	DQB1*06:01:01G
99	UNKNOWN	0.003158	0.001949	A*02:01:01G	B*27:02:01G	C*02:02:02G	DRB1*16:01:01G	DQB1*05:02:01G
112	UNKNOWN	0.003158	0.002237	A*02:01:01G	B*35:03:01G	C*04:01:01G	DRB1*11:01:01G	DQB1*03:01:01G
130	UNKNOWN	0.003158	0.002219	A*02:01:01G	B*40:01:01G	C*03:04:01G	DRB1*15:01:01G	DQB1*06:02:01G
143	UNKNOWN	0.003158	0.002277	A*02:01:01G	B*44:02:01G	C*05:01:01G	DRB1*13:01:01G	DQB1*06:03:01G
146	UNKNOWN	0.003158	0.00226	A*02:01:01G	B*44:02:01G	C*07:04:01G	DRB1*11:01:01G	DQB1*03:01:01G
182	UNKNOWN	0.003158	0.002004	A*02:05:01G	B*50:01:01G	C*06:02:01G	DRB1*07:01:01G	DQB1*02:01:01G
196	UNKNOWN	0.003158	0.002012	A*03:01:01G	B*07:02:01G	C*07:02:01G	DRB1*09:01:02G	DQB1*03:03:02G
241	UNKNOWN	0.003158	0.001963	A*03:01:01G	B*51:01:01G	C*07:01:01G	DRB1*03:01:01G	DQB1*02:01:01G
282	UNKNOWN	0.003158	0.00186	A*11:01:01G	B*51:01:01G	C*04:01:01G	DRB1*04:07:01G	DQB1*03:01:01G
299	UNKNOWN	0.003158	0.002	A*23:01:01G	B*49:01:01G	C*07:01:01G	DRB1*11:01:01G	DQB1*03:01:01G
322	UNKNOWN	0.003158	0.001998	A*24:02:01G	B*35:02:01G	C*04:01:01G	DRB1*11:04:01G	DQB1*03:01:01G
342	UNKNOWN	0.003158	0.002138	A*24:02:01G	B*40:01:01G	C*03:04:01G	DRB1*15:01:01G	DQB1*06:02:01G
402	UNKNOWN	0.003158	0.001963	A*26:01:01G	B*08:01:01G	C*07:02:01G	DRB1*03:01:01G	DQB1*02:01:01G
414	UNKNOWN	0.003158	0.002097	A*26:01:01G	B*38:01:01G	C*12:03:01G	DRB1*07:01:01G	DQB1*02:01:01G
451	UNKNOWN	0.003158	0.002004	A*30:01:01G	B*13:02:01G	C*06:02:01G	DRB1*11:04:01G	DQB1*03:01:01G
500	UNKNOWN	0.003158	0.001932	A*32:01:01G	B*35:08:01G	C*04:01:01G	DRB1*11:01:01G	DQB1*03:01:01G
528	UNKNOWN	0.003158	0.002009	A*66:01:01G	B*41:02:01G	C*17:01:01G	DRB1*13:03:01G	DQB1*03:01:01G
550	UNKNOWN	0.003158	0.002006	A*68:01:02G	B*44:02:01G	C*07:04:01G	DRB1*11:01:01G	DQB1*03:01:01G
216	UNKNOWN	0.00315	0.001958	A*03:01:01G	B*35:01:01G	C*04:01:01G	DRB1*07:01:01G	DQB1*03:03:02G
228	UNKNOWN	0.003096	0.002038	A*03:01:01G	B*38:01:01G	C*12:03:01G	DRB1*16:01:01G	DQB1*05:02:01G
320	UNKNOWN	0.003057	0.002032	A*24:02:01G	B*35:01:01G	C*04:01:01G	DRB1*11:01:01G	DQB1*03:01:01G
343	UNKNOWN	0.003057	0.002148	A*24:02:01G	B*40:02:01G	C*02:02:02G	DRB1*11:01:01G	DQB1*03:01:01G
2	UNKNOWN	0.002995	0.002163	A*01:01:01G	B*07:02:01G	C*07:02:01G	DRB1*15:01:01G	DQB1*06:02:01G
68	UNKNOWN	0.002984	0.002064	A*02:01:01G	B*07:02:01G	C*07:02:01G	DRB1*03:01:01G	DQB1*02:01:01G
318	UNKNOWN	0.002688	0.002042	A*24:02:01G	B*35:01:01G	C*04:01:01G	DRB1*01:01:01G	DQB1*05:01:01G
106	UNKNOWN	0.002575	0.002127	A*02:01:01G	B*35:01:01G	C*04:01:01G	DRB1*01:01:01G	DQB1*05:01:01G
444	UNKNOWN	0.002532	0.001731	A*29:02:01G	B*44:03:01G	C*16:01:01G	DRB1*15:01:01G	DQB1*06:02:01G
347	UNKNOWN	0.002253	0.001766	A*24:02:01G	B*41:02:01G	C*17:01:01G	DRB1*13:03:01G	DQB1*03:01:01G
195	UNKNOWN	0.002196	0.001719	A*03:01:01G	B*07:02:01G	C*07:02:01G	DRB1*08:01:01G	DQB1*04:02:01G
10	UNKNOWN	0.002152	0.001674	A*01:01:01G	B*13:02:01G	C*06:02:01G	DRB1*07:01:01G	DQB1*02:01:01G
201	UNKNOWN	0.002115	0.001582	A*03:01:01G	B*07:02:01G	C*07:02:01G	DRB1*15:01:01G	DQB1*06:03:01G
15	UNKNOWN	0.002105	0.001618	A*01:01:01G	B*15:17:01G	C*07:01:01G	DRB1*13:02:01G	DQB1*06:04:01G
19	UNKNOWN	0.002105	0.001657	A*01:01:01G	B*18:01:01G	C*12:03:01G	DRB1*11:04:01G	DQB1*03:01:01G
21	UNKNOWN	0.002105	0.001612	A*01:01:01G	B*27:05:02G	C*02:02:02G	DRB1*13:03:01G	DQB1*03:01:01G
24	UNKNOWN	0.002105	0.001598	A*01:01:01G	B*27:14	C*01:02:01G	DRB1*01:01:01G	DQB1*05:01:01G
30	UNKNOWN	0.002105	0.001693	A*01:01:01G	B*37:01:01G	C*06:02:01G	DRB1*07:01:01G	DQB1*02:01:01G
31	UNKNOWN	0.002105	0.001661	A*01:01:01G	B*37:01:01G	C*06:02:01G	DRB1*10:01:01G	DQB1*05:01:01G
36	UNKNOWN	0.002105	0.001617	A*01:01:01G	B*39:01:01G	C*12:03:01G	DRB1*13:01:01G	DQB1*06:03:01G
54	UNKNOWN	0.002105	0.001578	A*01:01:01G	B*52:01:01G	C*12:02:01G	DRB1*03:01:01G	DQB1*02:01:01G
66	UNKNOWN	0.002105	0.001624	A*02:01:01G	B*07:02:01G	C*03:04:01G	DRB1*01:01:01G	DQB1*05:01:01G
80	UNKNOWN	0.002105	0.001606	A*02:01:01G	B*13:02:01G	C*06:02:01G	DRB1*11:03:01G	DQB1*03:01:01G
89	UNKNOWN	0.002105	0.001647	A*02:01:01G	B*15:01:01G	C*03:04:01G	DRB1*04:01:01G	DQB1*03:02:01G
101	UNKNOWN	0.002105	0.001522	A*02:01:01G	B*27:05:02G	C*01:02:01G	DRB1*04:08:01G	DQB1*03:01:01G
107	UNKNOWN	0.002105	0.001706	A*02:01:01G	B*35:01:01G	C*04:01:01G	DRB1*16:01:01G	DQB1*05:02:01G
111	UNKNOWN	0.002105	0.001638	A*02:01:01G	B*35:03:01G	C*04:01:01G	DRB1*08:01:01G	DQB1*03:02:01G
127	UNKNOWN	0.002105	0.001775	A*02:01:01G	B*40:01:01G	C*03:04:01G	DRB1*07:01:01G	DQB1*02:01:01G
128	UNKNOWN	0.002105	0.001752	A*02:01:01G	B*40:01:01G	C*03:04:01G	DRB1*08:01:01G	DQB1*04:02:01G
131	UNKNOWN	0.002105	0.001664	A*02:01:01G	B*40:01:01G	C*03:04:01G	DRB1*16:01:01G	DQB1*05:02:01G
135	UNKNOWN	0.002105	0.00161	A*02:01:01G	B*41:01:01G	C*07:01:01G	DRB1*08:04:01G	DQB1*03:01:01G
138	UNKNOWN	0.002105	0.001576	A*02:01:01G	B*44:02:01G	C*05:01:01G	DRB1*04:02:01G	DQB1*03:02:01G
147	UNKNOWN	0.002105	0.00162	A*02:01:01G	B*44:02:01G	C*07:04:01G	DRB1*13:01:01G	DQB1*06:03:01G
149	UNKNOWN	0.002105	0.001692	A*02:01:01G	B*44:02:01G	C*07:04:01G	DRB1*16:01:01G	DQB1*05:02:01G
174	UNKNOWN	0.002105	0.001582	A*02:01:01G	B*57:01:01G	C*06:02:01G	DRB1*09:01:02G	DQB1*03:03:02G
175	UNKNOWN	0.002105	0.001679	A*02:01:01G	B*57:01:01G	C*06:02:01G	DRB1*13:01:01G	DQB1*06:03:01G
180	UNKNOWN	0.002105	0.001569	A*02:05:01G	B*15:03:01G	C*12:03:01G	DRB1*07:01:01G	DQB1*02:01:01G
186	UNKNOWN	0.002105	0.001599	A*02:05:01G	B*58:01:01G	C*07:01:01G	DRB1*11:03:01G	DQB1*03:01:01G
198	UNKNOWN	0.002105	0.001615	A*03:01:01G	B*07:02:01G	C*07:02:01G	DRB1*12:01:01G	DQB1*03:01:01G
206	UNKNOWN	0.002105	0.001569	A*03:01:01G	B*14:02:01G	C*08:02:01G	DRB1*13:02:01G	DQB1*06:09:01G
220	UNKNOWN	0.002105	0.001548	A*03:01:01G	B*35:03:01G	C*04:01:01G	DRB1*04:03:01G	DQB1*03:02:01G
236	UNKNOWN	0.002105	0.001588	A*03:01:01G	B*44:03:01G	C*16:01:01G	DRB1*07:01:01G	DQB1*02:01:01G
237	UNKNOWN	0.002105	0.001581	A*03:01:01G	B*47:01:01G	C*06:02:01G	DRB1*01:01:01G	DQB1*05:01:01G
249	UNKNOWN	0.002105	0.001577	A*03:02:01G	B*08:01:01G	C*07:02:01G	DRB1*03:01:01G	DQB1*02:01:01G
254	UNKNOWN	0.002105	0.001663	A*11:01:01G	B*07:02:01G	C*07:02:01G	DRB1*13:01:01G	DQB1*06:03:01G
264	UNKNOWN	0.002105	0.001557	A*11:01:01G	B*18:03:01G	C*07:01:01G	DRB1*11:04:01G	DQB1*03:01:01G
270	UNKNOWN	0.002105	0.001724	A*11:01:01G	B*35:01:01G	C*04:01:01G	DRB1*11:01:01G	DQB1*03:01:01G
271	UNKNOWN	0.002105	0.001639	A*11:01:01G	B*35:01:01G	C*04:01:01G	DRB1*16:01:01G	DQB1*05:02:01G
275	UNKNOWN	0.002105	0.0017	A*11:01:01G	B*40:01:01G	C*03:04:01G	DRB1*04:04:01G	DQB1*03:02:01G
287	UNKNOWN	0.002105	0.00169	A*11:01:01G	B*52:01:01G	C*12:02:01G	DRB1*15:02:01G	DQB1*06:01:01G
297	UNKNOWN	0.002105	0.001575	A*23:01:01G	B*49:01:01G	C*07:01:01G	DRB1*04:01:01G	DQB1*03:02:01G
302	UNKNOWN	0.002105	0.001848	A*24:02:01G	B*07:02:01G	C*07:02:01G	DRB1*01:01:01G	DQB1*05:01:01G
312	UNKNOWN	0.002105	0.001693	A*24:02:01G	B*18:01:01G	C*07:01:01G	DRB1*07:01:01G	DQB1*02:01:01G
313	UNKNOWN	0.002105	0.00168	A*24:02:01G	B*18:01:01G	C*07:01:01G	DRB1*16:01:01G	DQB1*05:02:01G
332	UNKNOWN	0.002105	0.001634	A*24:02:01G	B*39:01:01G	C*07:02:01G	DRB1*08:01:01G	DQB1*04:02:01G
345	UNKNOWN	0.002105	0.00155	A*24:02:01G	B*40:02:01G	C*03:04:01G	DRB1*01:01:01G	DQB1*05:02:01G
352	UNKNOWN	0.002105	0.001711	A*24:02:01G	B*44:02:01G	C*05:01:01G	DRB1*13:01:01G	DQB1*06:03:01G
354	UNKNOWN	0.002105	0.001709	A*24:02:01G	B*44:02:01G	C*05:01:01G	DRB1*16:01:01G	DQB1*05:02:01G
385	UNKNOWN	0.002105	0.001612	A*25:01:01G	B*18:01:01G	C*12:03:01G	DRB1*07:01:01G	DQB1*02:01:01G
412	UNKNOWN	0.002105	0.001705	A*26:01:01G	B*38:01:01G	C*12:03:01G	DRB1*03:01:01G	DQB1*02:01:01G
424	UNKNOWN	0.002105	0.00159	A*26:01:01G	B*51:01:01G	C*07:01:01G	DRB1*01:01:01G	DQB1*05:01:01G
436	UNKNOWN	0.002105	0.001555	A*29:01:01G	B*07:05:01G	C*15:05:01G	DRB1*10:01:01G	DQB1*05:01:01G
452	UNKNOWN	0.002105	0.001566	A*30:01:01G	B*13:02:01G	C*06:02:01G	DRB1*13:01:01G	DQB1*06:03:01G
464	UNKNOWN	0.002105	0.00156	A*30:04:01G	B*51:01:01G	C*12:03:01G	DRB1*01:01:01G	DQB1*05:01:01G
467	UNKNOWN	0.002105	0.001621	A*31:01:02G	B*15:01:01G	C*03:03:01G	DRB1*01:01:01G	DQB1*05:01:01G
479	UNKNOWN	0.002105	0.001582	A*31:01:02G	B*44:02:01G	C*05:01:01G	DRB1*12:01:01G	DQB1*03:01:01G
490	UNKNOWN	0.002105	0.001638	A*32:01:01G	B*08:01:01G	C*07:02:01G	DRB1*03:01:01G	DQB1*02:01:01G
504	UNKNOWN	0.002105	0.001582	A*32:01:01G	B*39:01:01G	C*12:03:01G	DRB1*01:01:01G	DQB1*05:01:01G
508	UNKNOWN	0.002105	0.00161	A*32:01:01G	B*40:02:01G	C*02:02:02G	DRB1*16:02:01G	DQB1*05:02:01G
513	UNKNOWN	0.002105	0.001647	A*32:01:01G	B*52:01:01G	C*12:02:01G	DRB1*15:02:01G	DQB1*06:01:01G
526	UNKNOWN	0.002105	0.001607	A*33:03:01G	B*58:01:01G	C*03:02:01G	DRB1*13:01:01G	DQB1*06:03:01G
548	UNKNOWN	0.002105	0.001649	A*68:01:02G	B*40:01:01G	C*03:04:01G	DRB1*15:01:01G	DQB1*06:02:01G
335	UNKNOWN	0.00186	0.001582	A*24:02:01G	B*39:01:01G	C*12:03:01G	DRB1*13:01:01G	DQB1*06:03:01G
139	UNKNOWN	0.001804	0.001599	A*02:01:01G	B*44:02:01G	C*05:01:01G	DRB1*07:01:01G	DQB1*02:01:01G
491	UNKNOWN	0.001686	0.001303	A*32:01:01G	B*13:02:01G	C*06:02:01G	DRB1*07:01:01G	DQB1*02:01:01G
363	UNKNOWN	0.001598	0.001412	A*24:02:01G	B*48:01:01G	C*08:01:01G	DRB1*12:01:01G	DQB1*03:01:01G
145	UNKNOWN	0.001354	0.001341	A*02:01:01G	B*44:02:01G	C*05:01:01G	DRB1*15:01:01G	DQB1*06:02:01G
442	UNKNOWN	0.001354	0.001234	A*29:02:01G	B*44:03:01G	C*16:01:01G	DRB1*07:01:01G	DQB1*02:01:01G
74	UNKNOWN	0.001298	0.001501	A*02:01:01G	B*07:02:01G	C*07:02:01G	DRB1*13:01:01G	DQB1*06:03:01G
333	UNKNOWN	0.001298	0.001271	A*24:02:01G	B*39:01:01G	C*12:03:01G	DRB1*03:01:01G	DQB1*02:01:01G
41	UNKNOWN	0.001294	0.001239	A*01:01:01G	B*41:02:01G	C*17:01:01G	DRB1*13:03:01G	DQB1*03:01:01G
230	UNKNOWN	0.001153	0.001202	A*03:01:01G	B*40:02:01G	C*02:02:02G	DRB1*11:01:01G	DQB1*03:01:01G
370	UNKNOWN	0.001153	0.001335	A*24:02:01G	B*52:01:01G	C*12:02:01G	DRB1*15:02:01G	DQB1*06:01:01G
317	UNKNOWN	0.001144	0.001077	A*24:02:01G	B*27:05:02G	C*01:02:01G	DRB1*15:01:01G	DQB1*06:02:01G
5	UNKNOWN	0.001129	0.001114	A*01:01:01G	B*08:01:01G	C*07:01:01G	DRB1*01:01:01G	DQB1*05:01:01G
212	UNKNOWN	0.001128	0.001121	A*03:01:01G	B*27:05:02G	C*02:02:02G	DRB1*01:01:01G	DQB1*05:01:01G
227	UNKNOWN	0.001114	0.001102	A*03:01:01G	B*38:01:01G	C*12:03:01G	DRB1*15:01:01G	DQB1*06:02:01G
240	UNKNOWN	0.001083	0.001089	A*03:01:01G	B*51:01:01G	C*01:02:01G	DRB1*15:01:01G	DQB1*06:02:01G
86	UNKNOWN	0.001063	0.001115	A*02:01:01G	B*15:01:01G	C*03:03:01G	DRB1*13:01:01G	DQB1*06:02:01G
1	UNKNOWN	0.001053	0.001185	A*01:01:01G	B*07:02:01G	C*07:02:01G	DRB1*13:01:01G	DQB1*06:03:01G
4	UNKNOWN	0.001053	0.001078	A*01:01:01G	B*07:05:01G	C*15:05:01G	DRB1*11:04:01G	DQB1*03:01:01G
7	UNKNOWN	0.001053	0.001078	A*01:01:01G	B*08:01:01G	C*07:01:01G	DRB1*07:01:01G	DQB1*02:01:01G
8	UNKNOWN	0.001053	0.001135	A*01:01:01G	B*08:01:01G	C*07:02:01G	DRB1*04:01:01G	DQB1*03:01:01G
9	UNKNOWN	0.001053	0.001084	A*01:01:01G	B*08:01:01G	C*12:03:01G	DRB1*15:01:01G	DQB1*06:02:01G
11	UNKNOWN	0.001053	0.001097	A*01:01:01G	B*14:02:01G	C*06:02:01G	DRB1*11:03:01G	DQB1*03:01:01G
12	UNKNOWN	0.001053	0.001047	A*01:01:01G	B*15:01:01G	C*03:04:01G	DRB1*13:01:01G	DQB1*06:03:01G
13	UNKNOWN	0.001053	0.001071	A*01:01:01G	B*15:17:01G	C*03:04:01G	DRB1*13:01:01G	DQB1*06:03:01G
14	UNKNOWN	0.001053	0.001089	A*01:01:01G	B*15:17:01G	C*07:01:01G	DRB1*11:01:01G	DQB1*03:01:01G
16	UNKNOWN	0.001053	0.001051	A*01:01:01G	B*15:17:01G	C*07:01:01G	DRB1*16:01:01G	DQB1*03:01:01G
17	UNKNOWN	0.001053	0.001107	A*01:01:01G	B*18:01:01G	C*12:03:01G	DRB1*04:04:01G	DQB1*03:02:01G
18	UNKNOWN	0.001053	0.001085	A*01:01:01G	B*18:01:01G	C*12:03:01G	DRB1*10:01:01G	DQB1*05:01:01G
20	UNKNOWN	0.001053	0.00115	A*01:01:01G	B*27:05:02G	C*02:02:02G	DRB1*07:01:01G	DQB1*02:01:01G
22	UNKNOWN	0.001053	0.001099	A*01:01:01G	B*27:05:02G	C*06:02:01G	DRB1*13:01:01G	DQB1*06:03:01G
23	UNKNOWN	0.001053	0.001068	A*01:01:01G	B*27:05:02G	C*06:02:01G	DRB1*13:02:01G	DQB1*03:01:01G
25	UNKNOWN	0.001053	0.001208	A*01:01:01G	B*35:01:01G	C*04:01:01G	DRB1*01:01:01G	DQB1*05:01:01G
26	UNKNOWN	0.001053	0.001068	A*01:01:01G	B*35:02:01G	C*04:01:01G	DRB1*13:03:01G	DQB1*03:01:01G
27	UNKNOWN	0.001053	0.001157	A*01:01:01G	B*35:08:01G	C*04:01:01G	DRB1*01:01:01G	DQB1*05:01:01G
28	UNKNOWN	0.001053	0.001117	A*01:01:01G	B*35:08:01G	C*04:01:01G	DRB1*13:02:01G	DQB1*06:04:01G
29	UNKNOWN	0.001053	0.001075	A*01:01:01G	B*37:01:01G	C*06:02:01G	DRB1*03:01:01G	DQB1*02:01:01G
32	UNKNOWN	0.001053	0.001087	A*01:01:01G	B*37:01:01G	C*08:02:01G	DRB1*13:02:01G	DQB1*06:04:01G
33	UNKNOWN	0.001053	0.0011	A*01:01:01G	B*38:01:01G	C*06:02:01G	DRB1*11:04:01G	DQB1*03:01:01G
34	UNKNOWN	0.001053	0.001083	A*01:01:01G	B*38:01:01G	C*12:03:01G	DRB1*01:01:01G	DQB1*05:01:01G
35	UNKNOWN	0.001053	0.001083	A*01:01:01G	B*38:01:01G	C*12:03:01G	DRB1*04:04:01G	DQB1*03:03:02G
37	UNKNOWN	0.001053	0.001076	A*01:01:01G	B*40:01:01G	C*03:04:01G	DRB1*13:02:01G	DQB1*06:04:01G
38	UNKNOWN	0.001053	0.001069	A*01:01:01G	B*40:02:01G	C*02:02:02G	DRB1*15:01:01G	DQB1*06:02:01G
39	UNKNOWN	0.001053	0.001093	A*01:01:01G	B*40:02:01G	C*03:04:01G	DRB1*16:01:01G	DQB1*05:02:01G
40	UNKNOWN	0.001053	0.001068	A*01:01:01G	B*41:01:01G	C*17:01:01G	DRB1*11:01:01G	DQB1*03:01:01G
42	UNKNOWN	0.001053	0.001089	A*01:01:01G	B*44:02:01G	C*01:02:01G	DRB1*12:01:01G	DQB1*03:01:01G
43	UNKNOWN	0.001053	0.001097	A*01:01:01G	B*44:02:01G	C*07:04:01G	DRB1*04:01:01G	DQB1*03:02:01G
44	UNKNOWN	0.001053	0.001061	A*01:01:01G	B*44:02:01G	C*08:02:01G	DRB1*15:01:01G	DQB1*06:02:01G
45	UNKNOWN	0.001053	0.001125	A*01:01:01G	B*44:03:01G	C*04:01:01G	DRB1*07:01:01G	DQB1*02:01:01G
46	UNKNOWN	0.001053	0.0011	A*01:01:01G	B*44:03:01G	C*04:01:01G	DRB1*11:04:01G	DQB1*03:01:01G
47	UNKNOWN	0.001053	0.001068	A*01:01:01G	B*44:04	C*16:01:01G	DRB1*16:01:01G	DQB1*05:02:01G
48	UNKNOWN	0.001053	0.001087	A*01:01:01G	B*44:05:01G	C*02:02:02G	DRB1*07:01:01G	DQB1*03:03:02G
49	UNKNOWN	0.001053	0.001034	A*01:01:01G	B*44:05:01G	C*07:01:01G	DRB1*03:01:01G	DQB1*02:01:01G
51	UNKNOWN	0.001053	0.001057	A*01:01:01G	B*48:01:01G	C*08:03:01G	DRB1*04:03:01G	DQB1*03:02:01G
52	UNKNOWN	0.001053	0.001084	A*01:01:01G	B*49:01:01G	C*06:02:01G	DRB1*13:02:01G	DQB1*06:04:01G
53	UNKNOWN	0.001053	0.001094	A*01:01:01G	B*52:01:01G	C*03:02:01G	DRB1*07:01:01G	DQB1*02:01:01G
55	UNKNOWN	0.001053	0.001114	A*01:01:01G	B*52:01:01G	C*12:02:01G	DRB1*13:01:01G	DQB1*06:03:01G
57	UNKNOWN	0.001053	0.00107	A*01:01:01G	B*57:01:01G	C*06:02:01G	DRB1*04:01:01G	DQB1*03:02:01G
59	UNKNOWN	0.001053	0.001117	A*01:01:01G	B*57:01:01G	C*06:02:01G	DRB1*11:01:01G	DQB1*03:01:01G
60	UNKNOWN	0.001053	0.001075	A*01:01:01G	B*57:01:01G	C*06:02:01G	DRB1*11:03:01G	DQB1*03:01:01G
61	UNKNOWN	0.001053	0.001087	A*01:01:01G	B*58:01:01G	C*07:01:01G	DRB1*03:01:01G	DQB1*02:01:01G
62	UNKNOWN	0.001053	0.001092	A*01:01:01G	B*58:01:01G	C*12:02:01G	DRB1*13:02:01G	DQB1*06:09:01G
63	UNKNOWN	0.001053	0.00108	A*01:02	B*40:01:01G	C*03:04:01G	DRB1*08:01:01G	DQB1*04:02:01G
64	UNKNOWN	0.001053	0.001058	A*01:02	B*49:01:01G	C*07:01:01G	DRB1*08:01:01G	DQB1*04:02:01G
65	UNKNOWN	0.001053	0.001103	A*01:03:01G	B*73:01:01G	C*15:05:01G	DRB1*11:01:01G	DQB1*03:01:01G
70	UNKNOWN	0.001053	0.000996	A*02:01:01G	B*07:02:01G	C*07:02:01G	DRB1*04:08:01G	DQB1*03:04:01G
71	UNKNOWN	0.001053	0.001106	A*02:01:01G	B*07:02:01G	C*07:02:01G	DRB1*07:01:01G	DQB1*03:03:02G
72	UNKNOWN	0.001053	0.001217	A*02:01:01G	B*07:02:01G	C*07:02:01G	DRB1*08:01:01G	DQB1*04:02:01G
76	UNKNOWN	0.001053	0.001354	A*02:01:01G	B*07:02:01G	C*07:02:01G	DRB1*16:01:01G	DQB1*05:02:01G
79	UNKNOWN	0.001053	0.001052	A*02:01:01G	B*13:02:01G	C*06:02:01G	DRB1*08:01:01G	DQB1*05:01:01G
81	UNKNOWN	0.001053	0.001019	A*02:01:01G	B*13:02:01G	C*12:03:01G	DRB1*15:01:01G	DQB1*06:02:01G
82	UNKNOWN	0.001053	0.001073	A*02:01:01G	B*13:02:01G	C*17:01:01G	DRB1*04:05:01G	DQB1*02:01:01G
83	UNKNOWN	0.001053	0.001017	A*02:01:01G	B*14:02:01G	C*08:02:01G	DRB1*01:02:01G	DQB1*05:01:01G
84	UNKNOWN	0.001053	0.001127	A*02:01:01G	B*14:02:01G	C*08:02:01G	DRB1*16:01:01G	DQB1*05:02:01G
85	UNKNOWN	0.001053	0.001071	A*02:01:01G	B*15:01:01G	C*03:03:01G	DRB1*09:01:02G	DQB1*03:03:02G
88	UNKNOWN	0.001053	0.001108	A*02:01:01G	B*15:01:01G	C*03:03:01G	DRB1*13:03:01G	DQB1*03:01:01G
90	UNKNOWN	0.001053	0.001087	A*02:01:01G	B*15:01:01G	C*04:01:01G	DRB1*07:01:01G	DQB1*03:03:02G
91	UNKNOWN	0.001053	0.001082	A*02:01:01G	B*15:01:01G	C*04:01:01G	DRB1*08:01:01G	DQB1*03:05:01G
92	UNKNOWN	0.001053	0.001078	A*02:01:01G	B*15:01:01G	C*12:03:01G	DRB1*08:03:02G	DQB1*03:01:01G
93	UNKNOWN	0.001053	0.001125	A*02:01:01G	B*15:01:01G	C*12:03:01G	DRB1*11:04:01G	DQB1*03:01:01G
94	UNKNOWN	0.001053	0.001076	A*02:01:01G	B*15:125:01	C*03:03:01G	DRB1*13:01:01G	DQB1*02:01:01G
95	UNKNOWN	0.001053	0.00109	A*02:01:01G	B*15:18:01G	C*14:02:01G	DRB1*07:01:01G	DQB1*06:02:01G
97	UNKNOWN	0.001053	0.001057	A*02:01:01G	B*18:01:01G	C*07:01:01G	DRB1*15:01:01G	DQB1*06:02:01G
98	UNKNOWN	0.001053	0.001146	A*02:01:01G	B*18:01:01G	C*12:03:01G	DRB1*11:01:01G	DQB1*03:01:01G
103	UNKNOWN	0.001053	0.001047	A*02:01:01G	B*27:05:02G	C*02:02:02G	DRB1*16:01:01G	DQB1*05:02:01G
104	UNKNOWN	0.001053	0.001083	A*02:01:01G	B*27:05:03	C*02:02:02G	DRB1*04:04:01G	DQB1*03:02:01G
105	UNKNOWN	0.001053	0.00109	A*02:01:01G	B*35:01:01G	C*03:03:01G	DRB1*01:01:01G	DQB1*05:01:01G
108	UNKNOWN	0.001053	0.001087	A*02:01:01G	B*35:01:01G	C*05:01:01G	DRB1*08:01:01G	DQB1*05:03:01G
109	UNKNOWN	0.001053	0.00105	A*02:01:01G	B*35:01:01G	C*06:02:01G	DRB1*03:01:01G	DQB1*02:01:01G
110	UNKNOWN	0.001053	0.001111	A*02:01:01G	B*35:03:01G	C*04:01:01G	DRB1*07:01:01G	DQB1*02:01:01G
113	UNKNOWN	0.001053	0.001064	A*02:01:01G	B*35:03:01G	C*07:01:01G	DRB1*01:01:01G	DQB1*05:01:01G
114	UNKNOWN	0.001053	0.001045	A*02:01:01G	B*35:03:01G	C*12:02:01G	DRB1*11:01:01G	DQB1*03:01:01G
115	UNKNOWN	0.001053	0.001072	A*02:01:01G	B*35:03:01G	C*12:03:01G	DRB1*07:01:01G	DQB1*03:03:02G
116	UNKNOWN	0.001053	0.001072	A*02:01:01G	B*35:08:01G	C*03:02:01G	DRB1*07:01:01G	DQB1*02:01:01G
117	UNKNOWN	0.001053	0.001095	A*02:01:01G	B*37:01:01G	C*02:02:02G	DRB1*15:01:01G	DQB1*05:02:01G
118	UNKNOWN	0.001053	0.001093	A*02:01:01G	B*37:01:01G	C*06:02:01G	DRB1*11:03:01G	DQB1*03:01:01G
119	UNKNOWN	0.001053	0.001073	A*02:01:01G	B*38:01:01G	C*07:02:01G	DRB1*13:01:01G	DQB1*06:01:01G
120	UNKNOWN	0.001053	0.001141	A*02:01:01G	B*38:01:01G	C*12:03:01G	DRB1*04:02:01G	DQB1*03:02:01G
121	UNKNOWN	0.001053	0.00109	A*02:01:01G	B*38:01:01G	C*12:03:01G	DRB1*11:04:01G	DQB1*03:01:01G
123	UNKNOWN	0.001053	0.001103	A*02:01:01G	B*38:01:01G	C*12:03:01G	DRB1*14:01:01G	DQB1*05:03:01G
125	UNKNOWN	0.001053	0.001082	A*02:01:01G	B*39:01:01G	C*02:02:02G	DRB1*04:04:01G	DQB1*03:02:01G
126	UNKNOWN	0.001053	0.001088	A*02:01:01G	B*39:06:02G	C*05:01:01G	DRB1*08:01:01G	DQB1*04:02:01G
129	UNKNOWN	0.001053	0.001204	A*02:01:01G	B*40:01:01G	C*03:04:01G	DRB1*11:01:01G	DQB1*03:01:01G
132	UNKNOWN	0.001053	0.001256	A*02:01:01G	B*40:02:01G	C*02:02:02G	DRB1*11:01:01G	DQB1*03:01:01G
133	UNKNOWN	0.001053	0.001102	A*02:01:01G	B*40:02:01G	C*02:02:02G	DRB1*14:01:01G	DQB1*05:03:01G
134	UNKNOWN	0.001053	0.001072	A*02:01:01G	B*40:02:01G	C*03:04:01G	DRB1*12:02:01G	DQB1*03:01:01G
141	UNKNOWN	0.001053	0.001042	A*02:01:01G	B*44:02:01G	C*05:01:01G	DRB1*11:03:01G	DQB1*03:01:01G
144	UNKNOWN	0.001053	0.001129	A*02:01:01G	B*44:02:01G	C*05:01:01G	DRB1*13:02:01G	DQB1*06:04:01G
148	UNKNOWN	0.001053	0.001107	A*02:01:01G	B*44:02:01G	C*07:04:01G	DRB1*15:01:01G	DQB1*06:02:01G
150	UNKNOWN	0.001053	0.001073	A*02:01:01G	B*44:02:01G	C*08:02:01G	DRB1*04:01:01G	DQB1*03:01:01G
151	UNKNOWN	0.001053	0.00105	A*02:01:01G	B*44:03:01G	C*15:02:01G	DRB1*07:01:01G	DQB1*02:01:01G
152	UNKNOWN	0.001053	0.00115	A*02:01:01G	B*44:05:01G	C*02:02:02G	DRB1*16:01:01G	DQB1*05:02:01G
153	UNKNOWN	0.001053	0.001085	A*02:01:01G	B*47:01:01G	C*06:02:01G	DRB1*07:01:01G	DQB1*02:01:01G
154	UNKNOWN	0.001053	0.001102	A*02:01:01G	B*49:01:01G	C*07:01:01G	DRB1*12:01:01G	DQB1*03:01:01G
155	UNKNOWN	0.001053	0.001085	A*02:01:01G	B*49:01:01G	C*07:01:01G	DRB1*13:02:01G	DQB1*06:04:01G
156	UNKNOWN	0.001053	0.001113	A*02:01:01G	B*49:01:01G	C*15:02:01G	DRB1*04:07:01G	DQB1*03:01:01G
159	UNKNOWN	0.001053	0.001078	A*02:01:01G	B*51:01:01G	C*01:02:01G	DRB1*15:01:01G	DQB1*05:02:01G
160	UNKNOWN	0.001053	0.001054	A*02:01:01G	B*51:01:01G	C*02:02:02G	DRB1*11:01:01G	DQB1*03:01:01G
161	UNKNOWN	0.001053	0.001121	A*02:01:01G	B*51:01:01G	C*14:02:01G	DRB1*16:01:01G	DQB1*05:02:01G
162	UNKNOWN	0.001053	0.00106	A*02:01:01G	B*51:01:01G	C*15:02:01G	DRB1*11:01:01G	DQB1*03:02:01G
163	UNKNOWN	0.001053	0.001067	A*02:01:01G	B*51:01:01G	C*15:02:01G	DRB1*13:03:01G	DQB1*03:01:01G
164	UNKNOWN	0.001053	0.001105	A*02:01:01G	B*51:01:01G	C*16:02:01G	DRB1*11:03:01G	DQB1*03:01:01G
165	UNKNOWN	0.001053	0.001095	A*02:01:01G	B*51:05	C*04:01:01G	DRB1*04:02:01G	DQB1*03:02:01G
166	UNKNOWN	0.001053	0.001084	A*02:01:01G	B*51:05	C*04:01:01G	DRB1*11:04:01G	DQB1*03:01:01G
167	UNKNOWN	0.001053	0.001042	A*02:01:01G	B*51:07:01	C*14:02:01G	DRB1*04:07:01G	DQB1*03:05:01G
168	UNKNOWN	0.001053	0.001078	A*02:01:01G	B*52:01:01G	C*12:02:01G	DRB1*15:01:01G	DQB1*06:02:01G
169	UNKNOWN	0.001053	0.001521	A*02:01:01G	B*52:01:01G	C*12:02:01G	DRB1*15:02:01G	DQB1*06:01:01G
170	UNKNOWN	0.001053	0.001116	A*02:01:01G	B*55:01:01G	C*03:03:01G	DRB1*11:01:01G	DQB1*05:01:01G
171	UNKNOWN	0.001053	0.001175	A*02:01:01G	B*56:01:01G	C*01:02:01G	DRB1*12:01:01G	DQB1*03:01:01G
172	UNKNOWN	0.001053	0.001066	A*02:01:01G	B*57:01:01G	C*02:02:02G	DRB1*11:04:01G	DQB1*06:09:01G
176	UNKNOWN	0.001053	0.001052	A*02:01:01G	B*57:01:01G	C*06:02:01G	DRB1*13:02:01G	DQB1*06:04:01G
177	UNKNOWN	0.001053	0.001083	A*02:01:01G	B*58:01:01G	C*03:02:01G	DRB1*13:02:01G	DQB1*06:09:01G
178	UNKNOWN	0.001053	0.00108	A*02:02:01G	B*41:01:01G	C*06:02:01G	DRB1*12:01:01G	DQB1*03:01:01G
179	UNKNOWN	0.001053	0.001057	A*02:05:01G	B*14:02:01G	C*08:02:01G	DRB1*15:02:01G	DQB1*06:01:01G
181	UNKNOWN	0.001053	0.001055	A*02:05:01G	B*50:01:01G	C*06:02:01G	DRB1*03:01:01G	DQB1*04:01:01G
183	UNKNOWN	0.001053	0.00107	A*02:05:01G	B*50:01:01G	C*06:02:01G	DRB1*10:01:01G	DQB1*05:01:01G
184	UNKNOWN	0.001053	0.001151	A*02:05:01G	B*50:01:01G	C*06:02:01G	DRB1*13:03:01G	DQB1*03:01:01G
185	UNKNOWN	0.001053	0.001081	A*02:05:01G	B*51:01:01G	C*15:02:01G	DRB1*12:02:01G	DQB1*03:01:01G
187	UNKNOWN	0.001053	0.001061	A*02:06:01G	B*40:02:01G	C*03:04:01G	DRB1*15:01:01G	DQB1*06:02:01G
188	UNKNOWN	0.001053	0.001095	A*02:06:01G	B*48:01:01G	C*08:03:01G	DRB1*14:01:01G	DQB1*05:02:01G
189	UNKNOWN	0.001053	0.001136	A*02:06:01G	B*51:01:01G	C*14:02:01G	DRB1*16:01:01G	DQB1*05:02:01G
190	UNKNOWN	0.001053	0.001083	A*02:12	B*58:01:01G	C*03:02:01G	DRB1*11:04:01G	DQB1*06:01:01G
191	UNKNOWN	0.001053	0.001069	A*02:17:01G	B*27:02:01G	C*02:02:02G	DRB1*10:01:01G	DQB1*05:01:01G
192	UNKNOWN	0.001053	0.001131	A*03:01:01G	B*07:02:01G	C*03:04:01G	DRB1*13:01:01G	DQB1*03:03:02G
193	UNKNOWN	0.001053	0.00109	A*03:01:01G	B*07:02:01G	C*07:02:01G	DRB1*04:03:01G	DQB1*03:02:01G
194	UNKNOWN	0.001053	0.001058	A*03:01:01G	B*07:02:01G	C*07:02:01G	DRB1*04:08:01G	DQB1*03:01:01G
197	UNKNOWN	0.001053	0.001382	A*03:01:01G	B*07:02:01G	C*07:02:01G	DRB1*11:01:01G	DQB1*03:01:01G
199	UNKNOWN	0.001053	0.001123	A*03:01:01G	B*07:02:01G	C*07:02:01G	DRB1*13:03:01G	DQB1*03:01:01G
203	UNKNOWN	0.001053	0.001085	A*03:01:01G	B*08:01:01G	C*07:01:01G	DRB1*13:01:01G	DQB1*06:03:01G
204	UNKNOWN	0.001053	0.001066	A*03:01:01G	B*08:01:01G	C*07:01:01G	DRB1*13:02:01G	DQB1*06:04:01G
207	UNKNOWN	0.001053	0.001064	A*03:01:01G	B*15:01:01G	C*03:04:01G	DRB1*07:01:01G	DQB1*03:03:02G
208	UNKNOWN	0.001053	0.001046	A*03:01:01G	B*15:01:01G	C*07:02:01G	DRB1*11:01:01G	DQB1*03:01:01G
209	UNKNOWN	0.001053	0.001069	A*03:01:01G	B*18:01:01G	C*07:01:01G	DRB1*11:04:01G	DQB1*03:01:01G
210	UNKNOWN	0.001053	0.001066	A*03:01:01G	B*18:01:01G	C*12:03:01G	DRB1*04:01:01G	DQB1*03:01:01G
211	UNKNOWN	0.001053	0.001109	A*03:01:01G	B*27:02:01G	C*02:02:02G	DRB1*11:04:01G	DQB1*03:01:01G
213	UNKNOWN	0.001053	0.001093	A*03:01:01G	B*27:05:02G	C*03:03:01G	DRB1*12:01:01G	DQB1*03:01:01G
218	UNKNOWN	0.001053	0.001131	A*03:01:01G	B*35:02:01G	C*02:02:02G	DRB1*13:01:01G	DQB1*06:03:01G
219	UNKNOWN	0.001053	0.001108	A*03:01:01G	B*35:02:01G	C*04:01:01G	DRB1*11:04:01G	DQB1*03:01:01G
221	UNKNOWN	0.001053	0.001068	A*03:01:01G	B*35:03:01G	C*04:01:01G	DRB1*04:05:01G	DQB1*03:02:01G
222	UNKNOWN	0.001053	0.001068	A*03:01:01G	B*35:03:01G	C*04:01:01G	DRB1*10:01:01G	DQB1*05:01:01G
224	UNKNOWN	0.001053	0.001079	A*03:01:01G	B*35:03:01G	C*16:04:01G	DRB1*13:02:01G	DQB1*06:04:01G
225	UNKNOWN	0.001053	0.001067	A*03:01:01G	B*35:08:01G	C*12:03:01G	DRB1*13:02:01G	DQB1*06:09:01G
226	UNKNOWN	0.001053	0.001091	A*03:01:01G	B*38:01:01G	C*12:03:01G	DRB1*14:01:01G	DQB1*05:03:01G
229	UNKNOWN	0.001053	0.001124	A*03:01:01G	B*40:01:01G	C*03:04:01G	DRB1*01:01:01G	DQB1*05:01:01G
231	UNKNOWN	0.001053	0.001112	A*03:01:01G	B*40:02:01G	C*03:04:01G	DRB1*04:01:01G	DQB1*03:01:01G
232	UNKNOWN	0.001053	0.00109	A*03:01:01G	B*40:02:01G	C*03:04:01G	DRB1*09:01:02G	DQB1*03:03:02G
233	UNKNOWN	0.001053	0.001087	A*03:01:01G	B*40:06:01G	C*15:02:01G	DRB1*14:04:01G	DQB1*05:03:01G
234	UNKNOWN	0.001053	0.001045	A*03:01:01G	B*44:02:01G	C*05:01:01G	DRB1*01:01:01G	DQB1*05:01:01G
235	UNKNOWN	0.001053	0.001092	A*03:01:01G	B*44:02:01G	C*07:04:01G	DRB1*11:03:01G	DQB1*03:01:01G
238	UNKNOWN	0.001053	0.001081	A*03:01:01G	B*49:01:01G	C*07:01:01G	DRB1*11:01:01G	DQB1*03:01:01G
239	UNKNOWN	0.001053	0.001078	A*03:01:01G	B*51:01:01G	C*01:02:01G	DRB1*14:01:01G	DQB1*05:03:01G
242	UNKNOWN	0.001053	0.001112	A*03:01:01G	B*51:01:01G	C*07:04:01G	DRB1*15:01:01G	DQB1*02:01:01G
243	UNKNOWN	0.001053	0.001165	A*03:01:01G	B*51:01:01G	C*15:02:01G	DRB1*09:01:02G	DQB1*03:03:02G
244	UNKNOWN	0.001053	0.00108	A*03:01:01G	B*51:01:01G	C*16:02:01G	DRB1*15:01:01G	DQB1*06:03:01G
246	UNKNOWN	0.001053	0.001062	A*03:01:01G	B*56:01:01G	C*01:02:01G	DRB1*13:01:01G	DQB1*06:03:01G
247	UNKNOWN	0.001053	0.001084	A*03:01:01G	B*58:01:01G	C*07:01:01G	DRB1*03:01:01G	DQB1*02:01:01G
248	UNKNOWN	0.001053	0.001085	A*03:01:14	B*07:02:01G	C*08:02:01G	DRB1*07:01:01G	DQB1*02:01:01G
250	UNKNOWN	0.001053	0.0011	A*03:02:01G	B*44:02:01G	C*04:01:01G	DRB1*13:03:01G	DQB1*03:01:01G
251	UNKNOWN	0.001053	0.001048	A*03:02:01G	B*55:01:01G	C*03:03:01G	DRB1*11:01:01G	DQB1*03:01:01G
252	UNKNOWN	0.001053	0.001048	A*11:01:01G	B*07:02:01G	C*07:02:01G	DRB1*01:03:01G	DQB1*05:01:01G
253	UNKNOWN	0.001053	0.001074	A*11:01:01G	B*07:02:01G	C*07:02:01G	DRB1*04:06:01G	DQB1*06:01:01G
255	UNKNOWN	0.001053	0.001038	A*11:01:01G	B*08:01:01G	C*07:01:01G	DRB1*04:03:01G	DQB1*04:02:01G
256	UNKNOWN	0.001053	0.001063	A*11:01:01G	B*13:02:01G	C*01:02:01G	DRB1*01:01:01G	DQB1*02:01:01G
257	UNKNOWN	0.001053	0.001039	A*11:01:01G	B*13:02:01G	C*06:02:01G	DRB1*15:01:01G	DQB1*06:02:01G
258	UNKNOWN	0.001053	0.001077	A*11:01:01G	B*15:01:01G	C*03:03:01G	DRB1*10:01:01G	DQB1*03:01:01G
259	UNKNOWN	0.001053	0.00107	A*11:01:01G	B*15:01:01G	C*03:04:01G	DRB1*12:01:01G	DQB1*03:02:01G
260	UNKNOWN	0.001053	0.001078	A*11:01:01G	B*15:01:01G	C*04:01:01G	DRB1*03:01:01G	DQB1*02:01:01G
261	UNKNOWN	0.001053	0.001104	A*11:01:01G	B*18:01:01G	C*03:03:01G	DRB1*04:03:01G	DQB1*03:02:01G
262	UNKNOWN	0.001053	0.00111	A*11:01:01G	B*18:01:01G	C*07:01:01G	DRB1*04:08:01G	DQB1*03:04:01G
263	UNKNOWN	0.001053	0.00117	A*11:01:01G	B*18:01:01G	C*12:03:01G	DRB1*11:04:01G	DQB1*03:01:01G
265	UNKNOWN	0.001053	0.001059	A*11:01:01G	B*27:02:01G	C*07:02:01G	DRB1*16:01:01G	DQB1*05:02:01G
266	UNKNOWN	0.001053	0.001079	A*11:01:01G	B*27:05:02G	C*01:02:01G	DRB1*01:01:01G	DQB1*05:01:01G
267	UNKNOWN	0.001053	0.001078	A*11:01:01G	B*27:05:02G	C*02:02:02G	DRB1*07:01:01G	DQB1*02:01:01G
268	UNKNOWN	0.001053	0.001088	A*11:01:01G	B*35:01:01G	C*03:03:01G	DRB1*13:02:01G	DQB1*06:04:01G
272	UNKNOWN	0.001053	0.001081	A*11:01:01G	B*35:03:01G	C*04:01:01G	DRB1*15:01:01G	DQB1*05:02:01G
273	UNKNOWN	0.001053	0.001105	A*11:01:01G	B*35:08:01G	C*04:01:01G	DRB1*01:01:01G	DQB1*05:01:01G
274	UNKNOWN	0.001053	0.001093	A*11:01:01G	B*38:01:01G	C*12:03:01G	DRB1*04:04:01G	DQB1*03:02:01G
276	UNKNOWN	0.001053	0.001142	A*11:01:01G	B*40:02:01G	C*02:02:02G	DRB1*11:01:01G	DQB1*03:01:01G
277	UNKNOWN	0.001053	0.001077	A*11:01:01G	B*40:02:01G	C*02:02:02G	DRB1*16:02:01G	DQB1*05:02:01G
278	UNKNOWN	0.001053	0.001168	A*11:01:01G	B*44:02:01G	C*05:01:01G	DRB1*13:01:01G	DQB1*06:03:01G
279	UNKNOWN	0.001053	0.001096	A*11:01:01G	B*44:05:01G	C*02:02:02G	DRB1*07:01:01G	DQB1*03:03:02G
280	UNKNOWN	0.001053	0.001087	A*11:01:01G	B*49:01:01G	C*04:01:01G	DRB1*01:01:01G	DQB1*05:04:01G
281	UNKNOWN	0.001053	0.001121	A*11:01:01G	B*51:01:01G	C*04:01:01G	DRB1*04:04:01G	DQB1*03:02:01G
283	UNKNOWN	0.001053	0.001121	A*11:01:01G	B*51:01:01G	C*15:02:01G	DRB1*01:01:01G	DQB1*05:01:01G
284	UNKNOWN	0.001053	0.001051	A*11:01:01G	B*51:01:01G	C*15:02:01G	DRB1*04:10:01G	DQB1*04:02:01G
285	UNKNOWN	0.001053	0.001118	A*11:01:01G	B*52:01:01G	C*12:02:01G	DRB1*08:01:01G	DQB1*04:02:01G
286	UNKNOWN	0.001053	0.001087	A*11:01:01G	B*52:01:01G	C*12:02:01G	DRB1*11:04:01G	DQB1*03:01:01G
288	UNKNOWN	0.001053	0.001071	A*11:01:01G	B*52:01:01G	C*17:01:01G	DRB1*01:01:01G	DQB1*05:01:01G
289	UNKNOWN	0.001053	0.00113	A*11:01:01G	B*56:01:01G	C*01:02:01G	DRB1*04:04:01G	DQB1*03:02:01G
290	UNKNOWN	0.001053	0.001087	A*11:01:01G	B*56:01:01G	C*01:02:01G	DRB1*14:01:01G	DQB1*05:01:01G
292	UNKNOWN	0.001053	0.001064	A*23:01:01G	B*18:01:01G	C*12:03:01G	DRB1*11:04:01G	DQB1*03:01:01G
293	UNKNOWN	0.001053	0.001079	A*23:01:01G	B*41:01:01G	C*17:01:01G	DRB1*07:01:01G	DQB1*03:03:02G
294	UNKNOWN	0.001053	0.00107	A*23:01:01G	B*44:03:01G	C*04:01:01G	DRB1*04:01:01G	DQB1*03:02:01G
296	UNKNOWN	0.001053	0.001111	A*23:01:01G	B*49:01:01G	C*07:01:01G	DRB1*01:01:01G	DQB1*05:04:01G
298	UNKNOWN	0.001053	0.001096	A*23:01:01G	B*49:01:01G	C*07:01:01G	DRB1*09:01:02G	DQB1*03:03:02G
300	UNKNOWN	0.001053	0.001089	A*23:01:01G	B*50:01:01G	C*06:02:01G	DRB1*03:01:01G	DQB1*02:01:01G
301	UNKNOWN	0.001053	0.001057	A*23:01:01G	B*52:01:01G	C*12:02:01G	DRB1*15:02:01G	DQB1*06:01:01G
303	UNKNOWN	0.001053	0.001059	A*24:02:01G	B*07:02:01G	C*07:02:01G	DRB1*04:03:01G	DQB1*03:02:01G
304	UNKNOWN	0.001053	0.001184	A*24:02:01G	B*07:02:01G	C*07:02:01G	DRB1*07:01:01G	DQB1*02:01:01G
305	UNKNOWN	0.001053	0.00109	A*24:02:01G	B*07:02:01G	C*07:02:01G	DRB1*15:01:01G	DQB1*05:02:01G
308	UNKNOWN	0.001053	0.001063	A*24:02:01G	B*14:02:01G	C*08:02:01G	DRB1*04:02:01G	DQB1*03:02:01G
309	UNKNOWN	0.001053	0.001085	A*24:02:01G	B*15:17:01G	C*03:03:01G	DRB1*13:02:01G	DQB1*06:04:01G
310	UNKNOWN	0.001053	0.001098	A*24:02:01G	B*15:17:01G	C*07:01:01G	DRB1*16:02:01G	DQB1*05:02:01G
311	UNKNOWN	0.001053	0.0011	A*24:02:01G	B*18:01:01G	C*07:01:01G	DRB1*04:02:01G	DQB1*03:02:01G
314	UNKNOWN	0.001053	0.001033	A*24:02:01G	B*18:01:01G	C*12:03:01G	DRB1*10:01:01G	DQB1*04:02:01G
315	UNKNOWN	0.001053	0.001195	A*24:02:01G	B*18:01:01G	C*12:03:01G	DRB1*11:04:01G	DQB1*03:01:01G
319	UNKNOWN	0.001053	0.001026	A*24:02:01G	B*35:01:01G	C*04:01:01G	DRB1*04:01:01G	DQB1*03:01:01G
321	UNKNOWN	0.001053	0.001059	A*24:02:01G	B*35:02:01G	C*04:01:01G	DRB1*07:01:01G	DQB1*03:03:02G
323	UNKNOWN	0.001053	0.001069	A*24:02:01G	B*35:02:01G	C*04:01:01G	DRB1*15:01:01G	DQB1*05:02:01G
324	UNKNOWN	0.001053	0.001173	A*24:02:01G	B*35:08:01G	C*04:01:01G	DRB1*01:01:01G	DQB1*05:01:01G
325	UNKNOWN	0.001053	0.001116	A*24:02:01G	B*35:08:01G	C*04:01:01G	DRB1*10:01:01G	DQB1*05:01:01G
326	UNKNOWN	0.001053	0.001112	A*24:02:01G	B*35:08:01G	C*04:01:01G	DRB1*13:02:01G	DQB1*06:04:01G
327	UNKNOWN	0.001053	0.001083	A*24:02:01G	B*37:01:01G	C*06:02:01G	DRB1*11:04:01G	DQB1*03:01:01G
328	UNKNOWN	0.001053	0.001103	A*24:02:01G	B*38:01:01G	C*07:01:01G	DRB1*04:02:01G	DQB1*03:02:01G
329	UNKNOWN	0.001053	0.001074	A*24:02:01G	B*38:01:01G	C*07:01:01G	DRB1*15:01:01G	DQB1*06:03:01G
330	UNKNOWN	0.001053	0.001091	A*24:02:01G	B*38:01:01G	C*12:03:01G	DRB1*08:01:01G	DQB1*04:02:01G
331	UNKNOWN	0.001053	0.001052	A*24:02:01G	B*38:01:01G	C*15:02:01G	DRB1*13:01:01G	DQB1*03:01:01G
334	UNKNOWN	0.001053	0.00109	A*24:02:01G	B*39:01:01G	C*12:03:01G	DRB1*04:01:01G	DQB1*03:01:01G
336	UNKNOWN	0.001053	0.001194	A*24:02:01G	B*39:01:01G	C*12:03:01G	DRB1*15:01:01G	DQB1*06:02:01G
337	UNKNOWN	0.001053	0.00123	A*24:02:01G	B*39:01:01G	C*12:03:01G	DRB1*16:01:01G	DQB1*05:02:01G
338	UNKNOWN	0.001053	0.001123	A*24:02:01G	B*39:01:01G	C*12:03:01G	DRB1*16:02:01G	DQB1*05:02:01G
339	UNKNOWN	0.001053	0.001079	A*24:02:01G	B*40:01:01G	C*02:02:02G	DRB1*12:01:01G	DQB1*03:01:01G
340	UNKNOWN	0.001053	0.001044	A*24:02:01G	B*40:01:01G	C*03:04:01G	DRB1*04:05:01G	DQB1*04:01:01G
341	UNKNOWN	0.001053	0.001148	A*24:02:01G	B*40:01:01G	C*03:04:01G	DRB1*11:01:01G	DQB1*03:01:01G
344	UNKNOWN	0.001053	0.001046	A*24:02:01G	B*40:02:01G	C*02:02:02G	DRB1*13:03:01G	DQB1*03:01:01G
346	UNKNOWN	0.001053	0.001066	A*24:02:01G	B*40:02:01G	C*07:01:01G	DRB1*08:03:02G	DQB1*06:01:01G
348	UNKNOWN	0.001053	0.001088	A*24:02:01G	B*44:02:01G	C*04:01:01G	DRB1*14:01:01G	DQB1*04:02:01G
349	UNKNOWN	0.001053	0.001097	A*24:02:01G	B*44:02:01G	C*05:01:01G	DRB1*07:01:01G	DQB1*03:03:02G
350	UNKNOWN	0.001053	0.001138	A*24:02:01G	B*44:02:01G	C*05:01:01G	DRB1*11:04:01G	DQB1*03:01:01G
351	UNKNOWN	0.001053	0.001097	A*24:02:01G	B*44:02:01G	C*05:01:01G	DRB1*12:01:01G	DQB1*03:01:01G
353	UNKNOWN	0.001053	0.00105	A*24:02:01G	B*44:02:01G	C*05:01:01G	DRB1*15:01:01G	DQB1*05:02:01G
355	UNKNOWN	0.001053	0.001182	A*24:02:01G	B*44:02:01G	C*07:04:01G	DRB1*16:01:01G	DQB1*05:02:01G
356	UNKNOWN	0.001053	0.001056	A*24:02:01G	B*44:02:01G	C*12:03:01G	DRB1*07:01:01G	DQB1*02:01:01G
357	UNKNOWN	0.001053	0.001089	A*24:02:01G	B*44:02:01G	C*16:04:01G	DRB1*03:01:01G	DQB1*06:03:01G
358	UNKNOWN	0.001053	0.00113	A*24:02:01G	B*44:03:01G	C*04:01:01G	DRB1*07:01:01G	DQB1*02:01:01G
359	UNKNOWN	0.001053	0.0011	A*24:02:01G	B*44:05:01G	C*02:02:02G	DRB1*11:04:01G	DQB1*03:01:01G
360	UNKNOWN	0.001053	0.001055	A*24:02:01G	B*44:05:01G	C*02:02:02G	DRB1*14:01:01G	DQB1*05:01:01G
361	UNKNOWN	0.001053	0.001133	A*24:02:01G	B*44:05:01G	C*02:02:02G	DRB1*16:01:01G	DQB1*05:02:01G
362	UNKNOWN	0.001053	0.001091	A*24:02:01G	B*44:05:01G	C*15:02:01G	DRB1*07:01:01G	DQB1*03:04:01G
364	UNKNOWN	0.001053	0.001061	A*24:02:01G	B*48:01:01G	C*08:03:01G	DRB1*07:01:01G	DQB1*02:01:01G
365	UNKNOWN	0.001053	0.001151	A*24:02:01G	B*51:01:01G	C*12:03:01G	DRB1*13:01:01G	DQB1*03:01:01G
366	UNKNOWN	0.001053	0.001066	A*24:02:01G	B*51:01:01G	C*14:02:01G	DRB1*04:02:01G	DQB1*03:02:01G
367	UNKNOWN	0.001053	0.001089	A*24:02:01G	B*51:01:01G	C*14:02:01G	DRB1*08:01:01G	DQB1*04:02:01G
368	UNKNOWN	0.001053	0.001087	A*24:02:01G	B*51:01:01G	C*14:02:01G	DRB1*10:01:01G	DQB1*05:01:01G
369	UNKNOWN	0.001053	0.001121	A*24:02:01G	B*51:01:01G	C*15:02:01G	DRB1*09:01:02G	DQB1*03:03:02G
371	UNKNOWN	0.001053	0.001065	A*24:02:01G	B*55:01:01G	C*03:03:01G	DRB1*01:02:01G	DQB1*05:01:01G
372	UNKNOWN	0.001053	0.001106	A*24:02:01G	B*55:01:01G	C*03:03:01G	DRB1*13:01:01G	DQB1*05:01:01G
373	UNKNOWN	0.001053	0.001106	A*24:02:01G	B*55:01:01G	C*04:01:01G	DRB1*01:01:01G	DQB1*03:01:01G
374	UNKNOWN	0.001053	0.001079	A*24:02:01G	B*55:01:01G	C*07:01:01G	DRB1*13:02:01G	DQB1*06:04:01G
375	UNKNOWN	0.001053	0.001072	A*24:02:01G	B*58:01:01G	C*03:02:01G	DRB1*11:01:01G	DQB1*03:01:01G
376	UNKNOWN	0.001053	0.001077	A*24:02:01G	B*58:01:01G	C*04:01:01G	DRB1*03:01:01G	DQB1*02:01:01G
377	UNKNOWN	0.001053	0.001107	A*24:03:01G	B*07:02:01G	C*07:02:01G	DRB1*15:02:01G	DQB1*06:01:01G
378	UNKNOWN	0.001053	0.001118	A*24:03:01G	B*35:01:01G	C*04:01:01G	DRB1*10:01:01G	DQB1*05:01:01G
379	UNKNOWN	0.001053	0.001118	A*25:01:01G	B*07:02:01G	C*07:02:01G	DRB1*01:01:01G	DQB1*05:01:01G
380	UNKNOWN	0.001053	0.001106	A*25:01:01G	B*07:02:01G	C*07:02:01G	DRB1*13:02:01G	DQB1*06:04:01G
381	UNKNOWN	0.001053	0.001099	A*25:01:01G	B*07:02:01G	C*07:02:01G	DRB1*13:03:01G	DQB1*03:01:01G
382	UNKNOWN	0.001053	0.001071	A*25:01:01G	B*18:01:01G	C*07:01:01G	DRB1*08:01:01G	DQB1*04:02:01G
383	UNKNOWN	0.001053	0.001115	A*25:01:01G	B*18:01:01G	C*12:03:01G	DRB1*03:01:01G	DQB1*02:01:01G
386	UNKNOWN	0.001053	0.001105	A*25:01:01G	B*18:01:01G	C*12:03:01G	DRB1*07:01:01G	DQB1*03:03:02G
389	UNKNOWN	0.001053	0.001107	A*25:01:01G	B*35:01:01G	C*04:01:01G	DRB1*13:01:01G	DQB1*06:03:01G
390	UNKNOWN	0.001053	0.001084	A*25:01:01G	B*35:03:01G	C*04:01:01G	DRB1*13:01:01G	DQB1*06:03:01G
391	UNKNOWN	0.001053	0.0011	A*25:01:01G	B*40:01:01G	C*03:04:01G	DRB1*08:01:01G	DQB1*04:02:01G
392	UNKNOWN	0.001053	0.00111	A*25:01:01G	B*41:01:01G	C*01:02:01G	DRB1*11:01:01G	DQB1*03:01:01G
393	UNKNOWN	0.001053	0.00114	A*25:01:01G	B*41:01:01G	C*12:02:01G	DRB1*11:01:01G	DQB1*03:01:01G
394	UNKNOWN	0.001053	0.001121	A*25:01:01G	B*44:02:01G	C*05:01:01G	DRB1*13:01:01G	DQB1*06:03:01G
395	UNKNOWN	0.001053	0.001086	A*25:01:01G	B*51:01:01G	C*07:01:01G	DRB1*11:01:01G	DQB1*06:02:01G
396	UNKNOWN	0.001053	0.001094	A*25:01:01G	B*55:01:01G	C*03:03:01G	DRB1*01:01:01G	DQB1*05:01:01G
397	UNKNOWN	0.001053	0.00107	A*25:01:01G	B*55:01:01G	C*03:03:01G	DRB1*04:02:01G	DQB1*03:02:01G
398	UNKNOWN	0.001053	0.001095	A*25:01:01G	B*56:01:01G	C*01:02:01G	DRB1*12:01:01G	DQB1*03:01:01G
399	UNKNOWN	0.001053	0.001085	A*25:01:01G	B*58:01:01G	C*07:01:01G	DRB1*04:04:01G	DQB1*03:02:01G
400	UNKNOWN	0.001053	0.001168	A*26:01:01G	B*07:02:01G	C*07:02:01G	DRB1*01:01:01G	DQB1*05:01:01G
401	UNKNOWN	0.001053	0.001037	A*26:01:01G	B*07:02:01G	C*07:02:01G	DRB1*15:01:01G	DQB1*06:02:01G
403	UNKNOWN	0.001053	0.001138	A*26:01:01G	B*13:02:01G	C*06:02:01G	DRB1*10:01:01G	DQB1*05:01:01G
404	UNKNOWN	0.001053	0.001066	A*26:01:01G	B*15:01:01G	C*03:03:01G	DRB1*08:01:01G	DQB1*04:02:01G
405	UNKNOWN	0.001053	0.001051	A*26:01:01G	B*15:71	C*03:03:01G	DRB1*11:01:01G	DQB1*03:01:01G
406	UNKNOWN	0.001053	0.001068	A*26:01:01G	B*18:01:01G	C*12:03:01G	DRB1*12:01:01G	DQB1*03:01:01G
407	UNKNOWN	0.001053	0.001152	A*26:01:01G	B*27:02:01G	C*03:04:01G	DRB1*04:03:01G	DQB1*03:05:01G
408	UNKNOWN	0.001053	0.001109	A*26:01:01G	B*27:05:02G	C*01:02:01G	DRB1*01:01:01G	DQB1*05:01:01G
409	UNKNOWN	0.001053	0.001158	A*26:01:01G	B*35:01:01G	C*03:03:01G	DRB1*08:01:01G	DQB1*04:02:01G
410	UNKNOWN	0.001053	0.001101	A*26:01:01G	B*35:01:01G	C*04:01:01G	DRB1*10:01:01G	DQB1*05:01:01G
413	UNKNOWN	0.001053	0.001061	A*26:01:01G	B*38:01:01G	C*12:03:01G	DRB1*04:02:01G	DQB1*03:02:01G
415	UNKNOWN	0.001053	0.001144	A*26:01:01G	B*38:01:01G	C*12:03:01G	DRB1*13:01:01G	DQB1*06:03:01G
416	UNKNOWN	0.001053	0.001114	A*26:01:01G	B*38:01:01G	C*12:03:01G	DRB1*13:02:01G	DQB1*06:04:01G
417	UNKNOWN	0.001053	0.001063	A*26:01:01G	B*39:01:01G	C*12:03:01G	DRB1*11:04:01G	DQB1*05:02:01G
419	UNKNOWN	0.001053	0.001088	A*26:01:01G	B*41:02:01G	C*17:01:01G	DRB1*11:01:01G	DQB1*03:01:01G
420	UNKNOWN	0.001053	0.001047	A*26:01:01G	B*44:02:01G	C*03:03:01G	DRB1*11:03:01G	DQB1*03:01:01G
421	UNKNOWN	0.001053	0.001103	A*26:01:01G	B*44:02:01G	C*03:03:01G	DRB1*16:01:01G	DQB1*05:02:01G
422	UNKNOWN	0.001053	0.001107	A*26:01:01G	B*44:03:01G	C*04:01:01G	DRB1*07:01:01G	DQB1*02:01:01G
423	UNKNOWN	0.001053	0.001118	A*26:01:01G	B*44:05:01G	C*02:02:02G	DRB1*14:01:01G	DQB1*05:03:01G
425	UNKNOWN	0.001053	0.001089	A*26:01:01G	B*51:01:01G	C*07:02:01G	DRB1*09:01:02G	DQB1*03:02:01G
426	UNKNOWN	0.001053	0.001119	A*26:01:01G	B*51:01:01G	C*14:02:01G	DRB1*11:01:01G	DQB1*03:01:01G
427	UNKNOWN	0.001053	0.001053	A*26:01:01G	B*51:01:01G	C*15:02:01G	DRB1*03:01:01G	DQB1*02:01:01G
428	UNKNOWN	0.001053	0.001058	A*26:01:01G	B*51:01:01G	C*15:02:01G	DRB1*14:01:01G	DQB1*05:02:01G
429	UNKNOWN	0.001053	0.001105	A*26:01:01G	B*51:01:01G	C*15:02:01G	DRB1*15:01:01G	DQB1*06:02:01G
430	UNKNOWN	0.001053	0.001041	A*26:01:01G	B*55:01:01G	C*12:03:01G	DRB1*15:01:01G	DQB1*06:02:01G
431	UNKNOWN	0.001053	0.001127	A*26:01:01G	B*56:01:01G	C*01:02:01G	DRB1*08:01:01G	DQB1*04:02:01G
432	UNKNOWN	0.001053	0.001122	A*26:01:01G	B*56:01:01G	C*01:02:01G	DRB1*15:01:01G	DQB1*06:03:01G
433	UNKNOWN	0.001053	0.001063	A*26:01:01G	B*57:01:01G	C*06:02:01G	DRB1*07:01:01G	DQB1*03:03:02G
434	UNKNOWN	0.001053	0.001115	A*29:01:01G	B*07:05:01G	C*15:05:01G	DRB1*04:04:01G	DQB1*03:02:01G
435	UNKNOWN	0.001053	0.001114	A*29:01:01G	B*07:05:01G	C*15:05:01G	DRB1*07:01:01G	DQB1*02:01:01G
437	UNKNOWN	0.001053	0.001062	A*29:01:01G	B*35:01:01G	C*04:01:01G	DRB1*04:04:01G	DQB1*03:02:01G
438	UNKNOWN	0.001053	0.0011	A*29:01:01G	B*57:03:01G	C*12:03:01G	DRB1*01:01:01G	DQB1*05:01:01G
439	UNKNOWN	0.001053	0.001088	A*29:02:01G	B*18:01:01G	C*12:03:01G	DRB1*11:01:01G	DQB1*03:01:01G
440	UNKNOWN	0.001053	0.001067	A*29:02:01G	B*35:03:01G	C*01:02:01G	DRB1*11:87	DQB1*05:01:01G
441	UNKNOWN	0.001053	0.001066	A*29:02:01G	B*37:01:01G	C*06:02:01G	DRB1*08:01:01G	DQB1*04:02:01G
445	UNKNOWN	0.001053	0.001086	A*29:02:01G	B*45:01:01G	C*06:02:01G	DRB1*04:01:01G	DQB1*03:01:01G
446	UNKNOWN	0.001053	0.001123	A*29:02:01G	B*49:01:01G	C*07:01:01G	DRB1*04:05:01G	DQB1*03:02:01G
447	UNKNOWN	0.001053	0.001093	A*29:02:01G	B*55:01:01G	C*03:03:01G	DRB1*11:01:01G	DQB1*03:01:01G
448	UNKNOWN	0.001053	0.001096	A*29:02:01G	B*58:01:01G	C*15:02:01G	DRB1*16:01:01G	DQB1*05:02:01G
450	UNKNOWN	0.001053	0.001143	A*30:01:01G	B*13:02:01G	C*06:02:01G	DRB1*11:01:01G	DQB1*03:01:01G
453	UNKNOWN	0.001053	0.001122	A*30:01:01G	B*15:01:01G	C*03:04:01G	DRB1*07:01:01G	DQB1*02:01:01G
454	UNKNOWN	0.001053	0.001003	A*30:01:01G	B*35:01:01G	C*04:01:01G	DRB1*01:01:01G	DQB1*05:01:01G
455	UNKNOWN	0.001053	0.001044	A*30:01:01G	B*35:01:01G	C*04:01:01G	DRB1*13:02:01G	DQB1*06:04:01G
456	UNKNOWN	0.001053	0.001092	A*30:01:01G	B*35:08:01G	C*04:01:01G	DRB1*07:01:01G	DQB1*03:03:02G
457	UNKNOWN	0.001053	0.001042	A*30:01:01G	B*39:01:01G	C*07:02:01G	DRB1*11:04:01G	DQB1*03:01:01G
458	UNKNOWN	0.001053	0.001103	A*30:01:01G	B*40:01:01G	C*03:04:01G	DRB1*04:04:01G	DQB1*03:02:01G
459	UNKNOWN	0.001053	0.001125	A*30:01:01G	B*40:02:01G	C*02:02:02G	DRB1*11:04:01G	DQB1*03:01:01G
460	UNKNOWN	0.001053	0.001068	A*30:01:01G	B*44:02:01G	C*07:04:01G	DRB1*11:01:01G	DQB1*03:01:01G
461	UNKNOWN	0.001053	0.001072	A*30:01:01G	B*44:02:01G	C*16:04:01G	DRB1*04:02:01G	DQB1*03:02:01G
462	UNKNOWN	0.001053	0.001087	A*30:02:01G	B*18:01:01G	C*05:01:01G	DRB1*03:01:01G	DQB1*02:01:01G
463	UNKNOWN	0.001053	0.001096	A*30:02:01G	B*18:01:01G	C*05:01:01G	DRB1*11:04:01G	DQB1*03:01:01G
465	UNKNOWN	0.001053	0.00109	A*31:01:02G	B*07:02:01G	C*07:02:01G	DRB1*07:01:01G	DQB1*02:01:01G
466	UNKNOWN	0.001053	0.00097	A*31:01:02G	B*07:02:01G	C*07:02:01G	DRB1*15:01:01G	DQB1*06:02:01G
468	UNKNOWN	0.001053	0.001077	A*31:01:02G	B*15:01:01G	C*03:03:01G	DRB1*10:01:01G	DQB1*05:01:01G
469	UNKNOWN	0.001053	0.001052	A*31:01:02G	B*35:03:01G	C*03:04:01G	DRB1*01:01:01G	DQB1*05:01:01G
470	UNKNOWN	0.001053	0.001059	A*31:01:02G	B*35:03:01G	C*04:01:01G	DRB1*11:04:01G	DQB1*03:01:01G
471	UNKNOWN	0.001053	0.001039	A*31:01:02G	B*37:01:01G	C*06:02:01G	DRB1*10:01:01G	DQB1*05:01:01G
472	UNKNOWN	0.001053	0.0011	A*31:01:02G	B*37:01:01G	C*06:02:01G	DRB1*11:03:01G	DQB1*03:01:01G
473	UNKNOWN	0.001053	0.001094	A*31:01:02G	B*38:01:01G	C*12:03:01G	DRB1*03:01:01G	DQB1*02:01:01G
474	UNKNOWN	0.001053	0.001107	A*31:01:02G	B*39:01:01G	C*02:02:02G	DRB1*04:01:01G	DQB1*03:02:01G
475	UNKNOWN	0.001053	0.001086	A*31:01:02G	B*39:01:01G	C*12:03:01G	DRB1*01:01:01G	DQB1*05:01:01G
476	UNKNOWN	0.001053	0.001085	A*31:01:02G	B*39:01:01G	C*12:03:01G	DRB1*12:01:01G	DQB1*03:01:01G
477	UNKNOWN	0.001053	0.001115	A*31:01:02G	B*39:01:01G	C*12:03:01G	DRB1*15:01:01G	DQB1*06:02:01G
478	UNKNOWN	0.001053	0.001127	A*31:01:02G	B*40:02:01G	C*04:01:01G	DRB1*04:05:01G	DQB1*02:01:01G
480	UNKNOWN	0.001053	0.001087	A*31:01:02G	B*44:03:01G	C*04:01:01G	DRB1*12:01:01G	DQB1*02:01:01G
481	UNKNOWN	0.001053	0.001112	A*31:01:02G	B*44:05:01G	C*02:02:02G	DRB1*01:01:01G	DQB1*05:01:01G
482	UNKNOWN	0.001053	0.001052	A*31:01:02G	B*51:01:01G	C*02:02:02G	DRB1*04:08:01G	DQB1*02:01:01G
483	UNKNOWN	0.001053	0.001091	A*31:01:02G	B*51:01:01G	C*15:02:01G	DRB1*04:02:01G	DQB1*03:02:01G
484	UNKNOWN	0.001053	0.001101	A*31:01:02G	B*52:01:01G	C*12:02:01G	DRB1*13:03:01G	DQB1*03:01:01G
485	UNKNOWN	0.001053	0.00104	A*31:08	B*27:05:02G	C*02:02:02G	DRB1*01:01:01G	DQB1*06:03:01G
486	UNKNOWN	0.001053	0.001031	A*31:08	B*39:01:01G	C*12:03:01G	DRB1*16:01:01G	DQB1*05:02:01G
487	UNKNOWN	0.001053	0.001065	A*32:01:01G	B*07:02:01G	C*07:02:01G	DRB1*08:01:01G	DQB1*06:02:01G
488	UNKNOWN	0.001053	0.001175	A*32:01:01G	B*07:02:01G	C*07:02:01G	DRB1*11:01:01G	DQB1*03:01:01G
489	UNKNOWN	0.001053	0.001105	A*32:01:01G	B*07:02:01G	C*07:02:01G	DRB1*13:01:01G	DQB1*06:03:01G
492	UNKNOWN	0.001053	0.001093	A*32:01:01G	B*13:02:01G	C*06:02:01G	DRB1*10:01:01G	DQB1*05:01:01G
493	UNKNOWN	0.001053	0.001099	A*32:01:01G	B*15:01:01G	C*02:02:02G	DRB1*11:04:01G	DQB1*03:01:01G
494	UNKNOWN	0.001053	0.001111	A*32:01:01G	B*18:01:01G	C*07:01:01G	DRB1*16:01:01G	DQB1*05:02:01G
495	UNKNOWN	0.001053	0.00106	A*32:01:01G	B*27:02:01G	C*02:02:02G	DRB1*11:01:01G	DQB1*03:01:01G
496	UNKNOWN	0.001053	0.001103	A*32:01:01G	B*27:05:02G	C*02:02:02G	DRB1*11:01:01G	DQB1*03:01:01G
497	UNKNOWN	0.001053	0.001072	A*32:01:01G	B*27:05:03	C*02:02:02G	DRB1*04:04:01G	DQB1*03:02:01G
498	UNKNOWN	0.001053	0.001057	A*32:01:01G	B*35:01:01G	C*04:01:01G	DRB1*07:01:01G	DQB1*02:01:01G
499	UNKNOWN	0.001053	0.001037	A*32:01:01G	B*35:02:01G	C*02:02:02G	DRB1*16:01:01G	DQB1*05:02:01G
502	UNKNOWN	0.001053	0.001067	A*32:01:01G	B*38:01:01G	C*12:03:01G	DRB1*15:01:01G	DQB1*06:02:01G
503	UNKNOWN	0.001053	0.001061	A*32:01:01G	B*39:01:01G	C*07:02:01G	DRB1*15:01:01G	DQB1*04:02:01G
505	UNKNOWN	0.001053	0.001058	A*32:01:01G	B*39:01:01G	C*12:03:01G	DRB1*04:02:01G	DQB1*03:01:01G
506	UNKNOWN	0.001053	0.00111	A*32:01:01G	B*39:01:01G	C*12:03:01G	DRB1*15:01:01G	DQB1*05:02:01G
507	UNKNOWN	0.001053	0.001091	A*32:01:01G	B*40:02:01G	C*02:02:02G	DRB1*01:02:01G	DQB1*05:01:01G
509	UNKNOWN	0.001053	0.00106	A*32:01:01G	B*44:02:01G	C*16:04:01G	DRB1*11:04:01G	DQB1*03:01:01G
510	UNKNOWN	0.001053	0.001079	A*32:01:01G	B*49:01:01G	C*07:01:01G	DRB1*13:03:01G	DQB1*03:01:01G
511	UNKNOWN	0.001053	0.001057	A*32:01:01G	B*50:01:01G	C*12:03:01G	DRB1*07:01:01G	DQB1*02:01:01G
512	UNKNOWN	0.001053	0.001114	A*32:01:01G	B*51:01:01G	C*15:04:01G	DRB1*11:01:01G	DQB1*03:01:01G
514	UNKNOWN	0.001053	0.00108	A*33:01:01G	B*07:02:01G	C*07:02:01G	DRB1*04:07:01G	DQB1*03:01:01G
515	UNKNOWN	0.001053	0.001068	A*33:01:01G	B*14:02:01G	C*07:02:01G	DRB1*15:01:01G	DQB1*06:02:01G
517	UNKNOWN	0.001053	0.001066	A*33:01:01G	B*14:02:01G	C*08:02:01G	DRB1*03:01:01G	DQB1*02:01:01G
518	UNKNOWN	0.001053	0.001117	A*33:01:01G	B*14:02:01G	C*08:02:01G	DRB1*11:04:01G	DQB1*03:01:01G
519	UNKNOWN	0.001053	0.000935	A*33:03:01G	B*07:02:01G	C*07:02:01G	DRB1*15:01:01G	DQB1*06:02:01G
520	UNKNOWN	0.001053	0.00106	A*33:03:01G	B*18:01:01G	C*12:03:01G	DRB1*04:01:01G	DQB1*03:02:01G
521	UNKNOWN	0.001053	0.001052	A*33:03:01G	B*27:02:01G	C*02:02:02G	DRB1*11:01:01G	DQB1*03:01:01G
522	UNKNOWN	0.001053	0.001076	A*33:03:01G	B*51:01:01G	C*15:02:01G	DRB1*04:03:01G	DQB1*03:01:01G
523	UNKNOWN	0.001053	0.001075	A*33:03:01G	B*52:01:01G	C*12:02:01G	DRB1*15:02:01G	DQB1*03:01:01G
524	UNKNOWN	0.001053	0.001112	A*33:03:01G	B*56:01:01G	C*16:02:01G	DRB1*16:02:10	DQB1*05:02:01G
525	UNKNOWN	0.001053	0.001124	A*33:03:01G	B*58:01:01G	C*03:02:01G	DRB1*04:04:01G	DQB1*03:02:01G
527	UNKNOWN	0.001053	0.001063	A*66:01:01G	B*41:02:01G	C*17:01:01G	DRB1*13:03:01G	DQB1*02:01:01G
529	UNKNOWN	0.001053	0.00104	A*66:01:01G	B*51:01:01G	C*15:02:01G	DRB1*15:01:01G	DQB1*06:02:01G
530	UNKNOWN	0.001053	0.001079	A*68:01:01G	B*14:02:01G	C*08:02:01G	DRB1*13:03:01G	DQB1*03:01:01G
531	UNKNOWN	0.001053	0.001087	A*68:01:01G	B*35:03:01G	C*04:01:01G	DRB1*11:03:01G	DQB1*03:01:01G
532	UNKNOWN	0.001053	0.001127	A*68:01:01G	B*37:01:01G	C*06:02:01G	DRB1*07:01:01G	DQB1*03:03:02G
533	UNKNOWN	0.001053	0.00111	A*68:01:01G	B*40:01:01G	C*03:04:01G	DRB1*13:02:01G	DQB1*06:04:01G
534	UNKNOWN	0.001053	0.001057	A*68:01:01G	B*40:01:01G	C*04:01:01G	DRB1*04:04:01G	DQB1*03:02:01G
535	UNKNOWN	0.001053	0.00106	A*68:01:01G	B*55:01:01G	C*01:02:01G	DRB1*13:01:01G	DQB1*06:03:01G
536	UNKNOWN	0.001053	0.001036	A*68:01:02G	B*07:02:01G	C*07:02:01G	DRB1*15:01:01G	DQB1*06:02:01G
537	UNKNOWN	0.001053	0.001052	A*68:01:02G	B*13:02:01G	C*06:02:01G	DRB1*11:01:01G	DQB1*03:01:01G
538	UNKNOWN	0.001053	0.00107	A*68:01:02G	B*15:01:01G	C*01:02:01G	DRB1*14:01:01G	DQB1*05:03:01G
539	UNKNOWN	0.001053	0.001076	A*68:01:02G	B*15:01:01G	C*03:04:01G	DRB1*04:01:01G	DQB1*03:02:01G
540	UNKNOWN	0.001053	0.001118	A*68:01:02G	B*18:01:01G	C*07:01:01G	DRB1*07:01:01G	DQB1*02:01:01G
541	UNKNOWN	0.001053	0.001093	A*68:01:02G	B*18:01:01G	C*07:01:01G	DRB1*15:01:01G	DQB1*06:02:01G
542	UNKNOWN	0.001053	0.001067	A*68:01:02G	B*27:05:02G	C*06:02:01G	DRB1*07:01:01G	DQB1*05:01:01G
543	UNKNOWN	0.001053	0.001081	A*68:01:02G	B*27:05:02G	C*07:02:01G	DRB1*04:04:01G	DQB1*03:02:01G
544	UNKNOWN	0.001053	0.001075	A*68:01:02G	B*35:01:01G	C*07:04:01G	DRB1*04:01:01G	DQB1*03:02:01G
545	UNKNOWN	0.001053	0.001122	A*68:01:02G	B*35:03:01G	C*04:01:01G	DRB1*04:01:01G	DQB1*03:02:01G
546	UNKNOWN	0.001053	0.001102	A*68:01:02G	B*40:01:01G	C*03:04:01G	DRB1*01:01:01G	DQB1*05:01:01G
547	UNKNOWN	0.001053	0.001128	A*68:01:02G	B*40:01:01G	C*03:04:01G	DRB1*03:01:01G	DQB1*02:01:01G
549	UNKNOWN	0.001053	0.001105	A*68:01:02G	B*40:06:01G	C*15:02:01G	DRB1*15:01:01G	DQB1*03:02:01G
551	UNKNOWN	0.001053	0.001077	A*68:01:02G	B*44:02:01G	C*07:04:01G	DRB1*13:02:01G	DQB1*06:04:01G
552	UNKNOWN	0.001053	0.001101	A*68:01:02G	B*48:01:01G	C*08:01:01G	DRB1*12:01:01G	DQB1*03:01:01G
553	UNKNOWN	0.001053	0.001127	A*68:01:02G	B*49:01:01G	C*07:01:01G	DRB1*16:01:01G	DQB1*05:02:01G
554	UNKNOWN	0.001053	0.001093	A*68:01:02G	B*50:01:01G	C*03:03:01G	DRB1*07:01:01G	DQB1*02:01:01G
556	UNKNOWN	0.001053	0.001101	A*68:01:02G	B*51:01:01G	C*04:01:01G	DRB1*12:01:01G	DQB1*03:01:01G
557	UNKNOWN	0.001053	0.001098	A*68:01:02G	B*51:01:01G	C*16:02:01G	DRB1*04:04:01G	DQB1*03:02:01G
558	UNKNOWN	0.001053	0.001092	A*68:01:02G	B*55:01:01G	C*01:02:01G	DRB1*11:04:01G	DQB1*03:01:01G
559	UNKNOWN	0.001053	0.000992	A*68:02:01G	B*08:01:01G	C*07:01:01G	DRB1*03:01:01G	DQB1*02:01:01G
560	UNKNOWN	0.001053	0.001041	A*68:02:01G	B*13:02:01G	C*06:02:01G	DRB1*15:01:01G	DQB1*06:02:01G
561	UNKNOWN	0.001053	0.001047	A*68:02:01G	B*14:02:01G	C*08:02:01G	DRB1*09:01:02G	DQB1*03:03:02G
562	UNKNOWN	0.001053	0.00108	A*68:02:01G	B*14:02:01G	C*08:02:01G	DRB1*13:03:01G	DQB1*03:01:01G
563	UNKNOWN	0.001053	0.001081	A*68:24	B*27:05:02G	C*01:02:01G	DRB1*13:01:01G	DQB1*06:03:01G
124	UNKNOWN	0.001052	0.001107	A*02:01:01G	B*38:01:01G	C*17:01:01G	DRB1*10:01:01G	DQB1*03:02:01G
291	UNKNOWN	0.001052	0.001074	A*23:01:01G	B*18:01:01G	C*05:01:01G	DRB1*03:01:01G	DQB1*02:01:01G
418	UNKNOWN	0.001052	0.00109	A*26:01:01G	B*41:01:01G	C*12:03:01G	DRB1*04:02:01G	DQB1*05:01:01G
555	UNKNOWN	0.001052	0.001122	A*68:01:02G	B*50:01:01G	C*06:02:01G	DRB1*03:01:01G	DQB1*02:01:01G
67	UNKNOWN	0.000981	0.001309	A*02:01:01G	B*07:02:01G	C*07:02:01G	DRB1*01:01:01G	DQB1*05:01:01G
316	UNKNOWN	0.000962	0.00104	A*24:02:01G	B*27:05:02G	C*01:02:01G	DRB1*08:01:01G	DQB1*04:02:01G
3	UNKNOWN	0.000533	0.000788	A*01:01:01G	B*07:02:01G	C*07:02:01G	DRB1*16:01:01G	DQB1*05:02:01G
50	UNKNOWN	0.000508	0.00071	A*01:01:01G	B*48:01:01G	C*08:01:01G	DRB1*12:01:01G	DQB1*03:01:01G
501	UNKNOWN	0.000419	0.000636	A*32:01:01G	B*38:01:01G	C*12:03:01G	DRB1*13:01:01G	DQB1*06:03:01G
443	UNKNOWN	0.000324	0.000554	A*29:02:01G	B*44:03:01G	C*16:01:01G	DRB1*13:01:01G	DQB1*06:03:01G
217	UNKNOWN	0.000101	0.00037	A*03:01:01G	B*35:01:01G	C*04:01:01G	DRB1*11:01:01G	DQB1*03:01:01G

## Sheet: Group 2
#	Haplotype	Freq.	s.d.	LocusA	LocusB	LocusC	LocusDRB1	LocusDQB1
2	UNKNOWN	0.039474	0.0151	A*01:01:01G	B*08:01:01G	C*07:01:01G	DRB1*03:01:01G	DQB1*02:01:01G
10	UNKNOWN	0.032895	0.014809	A*01:01:01G	B*57:01:01G	C*06:02:01G	DRB1*07:01:01G	DQB1*03:03:02G
12	UNKNOWN	0.032895	0.01703	A*02:01:01G	B*13:02:01G	C*06:02:01G	DRB1*07:01:01G	DQB1*02:01:01G
99	UNKNOWN	0.032895	0.015145	A*33:01:01G	B*14:02:01G	C*08:02:01G	DRB1*01:02:01G	DQB1*05:01:01G
47	UNKNOWN	0.026316	0.014842	A*03:01:01G	B*13:02:01G	C*06:02:01G	DRB1*07:01:01G	DQB1*02:01:01G
20	UNKNOWN	0.019737	0.012687	A*02:01:01G	B*35:01:01G	C*04:01:01G	DRB1*01:01:01G	DQB1*05:01:01G
27	UNKNOWN	0.019737	0.011931	A*02:01:01G	B*40:01:01G	C*03:04:01G	DRB1*13:02:01G	DQB1*06:04:01G
39	UNKNOWN	0.019737	0.012335	A*02:01:01G	B*57:01:01G	C*06:02:01G	DRB1*13:01:01G	DQB1*06:03:01G
45	UNKNOWN	0.019737	0.012399	A*03:01:01G	B*07:02:01G	C*07:02:01G	DRB1*16:01:01G	DQB1*05:02:01G
60	UNKNOWN	0.019737	0.011803	A*23:01:01G	B*44:03:01G	C*04:01:01G	DRB1*07:01:01G	DQB1*02:01:01G
62	UNKNOWN	0.019737	0.012501	A*24:02:01G	B*07:02:01G	C*07:02:01G	DRB1*15:01:01G	DQB1*06:02:01G
4	UNKNOWN	0.013158	0.010151	A*01:01:01G	B*13:02:01G	C*07:01:01G	DRB1*07:01:01G	DQB1*02:01:01G
5	UNKNOWN	0.013158	0.009912	A*01:01:01G	B*35:03:01G	C*04:01:01G	DRB1*04:01:01G	DQB1*03:02:01G
29	UNKNOWN	0.013158	0.009739	A*02:01:01G	B*41:02:01G	C*17:01:01G	DRB1*13:03:01G	DQB1*03:01:01G
31	UNKNOWN	0.013158	0.010069	A*02:01:01G	B*44:02:01G	C*05:01:01G	DRB1*12:01:01G	DQB1*03:01:01G
37	UNKNOWN	0.013158	0.009722	A*02:01:01G	B*56:01:01G	C*01:02:01G	DRB1*15:01:01G	DQB1*06:02:01G
48	UNKNOWN	0.013158	0.009621	A*03:01:01G	B*15:01:01G	C*03:03:01G	DRB1*04:01:01G	DQB1*03:02:01G
50	UNKNOWN	0.013158	0.010641	A*03:01:01G	B*35:01:01G	C*04:01:01G	DRB1*01:01:01G	DQB1*05:01:01G
54	UNKNOWN	0.013158	0.010204	A*03:01:01G	B*40:01:01G	C*03:04:01G	DRB1*04:04:01G	DQB1*03:02:01G
55	UNKNOWN	0.013158	0.009817	A*11:01:01G	B*18:03:01G	C*07:01:01G	DRB1*11:04:01G	DQB1*03:01:01G
70	UNKNOWN	0.013158	0.00987	A*24:02:01G	B*40:02:01G	C*02:02:02G	DRB1*11:01:01G	DQB1*03:01:01G
75	UNKNOWN	0.013158	0.009913	A*24:02:01G	B*56:01:01G	C*01:02:01G	DRB1*01:01:01G	DQB1*05:01:01G
76	UNKNOWN	0.013158	0.010103	A*25:01:01G	B*18:01:01G	C*04:01:01G	DRB1*01:01:01G	DQB1*05:01:01G
77	UNKNOWN	0.013158	0.009899	A*25:01:01G	B*18:01:01G	C*12:03:01G	DRB1*07:01:01G	DQB1*03:03:02G
78	UNKNOWN	0.013158	0.009892	A*25:01:01G	B*18:01:01G	C*12:03:01G	DRB1*15:01:01G	DQB1*06:02:01G
85	UNKNOWN	0.013158	0.009648	A*26:01:01G	B*38:01:01G	C*12:03:01G	DRB1*04:02:01G	DQB1*03:02:01G
104	UNKNOWN	0.013158	0.010006	A*68:02:01G	B*14:02:01G	C*08:02:01G	DRB1*13:03:01G	DQB1*03:01:01G
1	UNKNOWN	0.006579	0.00713	A*01:01:01G	B*07:02:01G	C*07:02:01G	DRB1*15:01:01G	DQB1*06:02:01G
3	UNKNOWN	0.006579	0.006711	A*01:01:01G	B*13:02:01G	C*07:01:01G	DRB1*04:02:01G	DQB1*03:02:01G
6	UNKNOWN	0.006579	0.006785	A*01:01:01G	B*38:01:01G	C*12:03:01G	DRB1*11:01:01G	DQB1*03:01:01G
7	UNKNOWN	0.006579	0.007058	A*01:01:01G	B*41:01:01G	C*17:01:01G	DRB1*13:03:01G	DQB1*03:01:01G
8	UNKNOWN	0.006579	0.006662	A*01:01:01G	B*44:02:01G	C*01:02:01G	DRB1*14:04:01G	DQB1*03:01:01G
9	UNKNOWN	0.006579	0.006882	A*01:01:01G	B*51:01:01G	C*15:02:01G	DRB1*12:01:01G	DQB1*03:01:01G
11	UNKNOWN	0.006579	0.006793	A*02:01:01G	B*07:02:01G	C*07:02:01G	DRB1*11:01:01G	DQB1*03:01:01G
13	UNKNOWN	0.006579	0.006704	A*02:01:01G	B*15:01:01G	C*03:03:01G	DRB1*01:01:01G	DQB1*05:01:01G
14	UNKNOWN	0.006579	0.00684	A*02:01:01G	B*18:01:01G	C*02:02:02G	DRB1*11:04:01G	DQB1*02:01:01G
15	UNKNOWN	0.006579	0.006882	A*02:01:01G	B*18:01:01G	C*04:01:01G	DRB1*14:01:01G	DQB1*06:02:01G
16	UNKNOWN	0.006579	0.006939	A*02:01:01G	B*18:01:01G	C*07:01:01G	DRB1*04:03:01G	DQB1*03:05:01G
17	UNKNOWN	0.006579	0.007249	A*02:01:01G	B*18:01:01G	C*07:01:01G	DRB1*11:04:01G	DQB1*03:01:01G
18	UNKNOWN	0.006579	0.007033	A*02:01:01G	B*18:01:01G	C*12:03:01G	DRB1*11:04:01G	DQB1*05:01:01G
19	UNKNOWN	0.006579	0.006684	A*02:01:01G	B*27:05:02G	C*02:02:02G	DRB1*01:01:01G	DQB1*05:01:01G
21	UNKNOWN	0.006579	0.006832	A*02:01:01G	B*35:03:01G	C*04:01:01G	DRB1*12:01:01G	DQB1*03:01:01G
22	UNKNOWN	0.006579	0.006955	A*02:01:01G	B*38:01:01G	C*03:03:01G	DRB1*14:01:01G	DQB1*05:03:01G
23	UNKNOWN	0.006579	0.006933	A*02:01:01G	B*38:01:01G	C*12:03:01G	DRB1*10:01:01G	DQB1*05:01:01G
24	UNKNOWN	0.006579	0.006686	A*02:01:01G	B*38:01:01G	C*12:03:01G	DRB1*13:01:01G	DQB1*06:03:01G
25	UNKNOWN	0.006579	0.007051	A*02:01:01G	B*40:01:01G	C*03:04:01G	DRB1*04:01:01G	DQB1*03:02:01G
26	UNKNOWN	0.006579	0.006999	A*02:01:01G	B*40:01:01G	C*03:04:01G	DRB1*08:01:01G	DQB1*04:02:01G
28	UNKNOWN	0.006579	0.007088	A*02:01:01G	B*41:01:01G	C*17:01:01G	DRB1*10:01:01G	DQB1*05:01:01G
30	UNKNOWN	0.006579	0.006791	A*02:01:01G	B*44:02:01G	C*05:01:01G	DRB1*04:03:01G	DQB1*03:01:01G
32	UNKNOWN	0.006579	0.006794	A*02:01:01G	B*44:03:01G	C*16:02:01G	DRB1*07:01:01G	DQB1*02:01:01G
33	UNKNOWN	0.006579	0.007052	A*02:01:01G	B*44:05:01G	C*02:02:02G	DRB1*01:01:01G	DQB1*05:01:01G
34	UNKNOWN	0.006579	0.006844	A*02:01:01G	B*51:01:01G	C*01:02:01G	DRB1*03:01:01G	DQB1*03:01:01G
35	UNKNOWN	0.006579	0.00661	A*02:01:01G	B*51:01:01G	C*15:02:01G	DRB1*04:02:01G	DQB1*03:02:01G
36	UNKNOWN	0.006579	0.006679	A*02:01:01G	B*52:01:01G	C*12:02:01G	DRB1*15:01:01G	DQB1*06:02:01G
38	UNKNOWN	0.006579	0.006886	A*02:01:01G	B*57:01:01G	C*06:02:01G	DRB1*11:01:01G	DQB1*03:01:01G
40	UNKNOWN	0.006579	0.006882	A*02:05:01G	B*18:01:01G	C*12:03:01G	DRB1*11:04:01G	DQB1*03:01:01G
41	UNKNOWN	0.006579	0.006821	A*02:05:01G	B*50:01:01G	C*06:02:01G	DRB1*07:01:01G	DQB1*03:01:01G
42	UNKNOWN	0.006579	0.006762	A*02:06:01G	B*51:01:01G	C*07:04:01G	DRB1*15:01:01G	DQB1*02:01:01G
43	UNKNOWN	0.006579	0.007418	A*03:01:01G	B*07:02:01G	C*07:02:01G	DRB1*01:01:01G	DQB1*05:01:01G
44	UNKNOWN	0.006579	0.007117	A*03:01:01G	B*07:02:01G	C*07:02:01G	DRB1*15:01:01G	DQB1*06:02:01G
46	UNKNOWN	0.006579	0.006696	A*03:01:01G	B*07:02:01G	C*12:03:01G	DRB1*07:01:01G	DQB1*05:03:01G
49	UNKNOWN	0.006579	0.006811	A*03:01:01G	B*18:01:01G	C*07:01:01G	DRB1*04:04:01G	DQB1*03:02:01G
51	UNKNOWN	0.006579	0.006844	A*03:01:01G	B*35:01:01G	C*12:03:01G	DRB1*15:01:01G	DQB1*05:03:01G
52	UNKNOWN	0.006579	0.006779	A*03:01:01G	B*35:03:01G	C*03:03:01G	DRB1*10:01:01G	DQB1*05:01:01G
53	UNKNOWN	0.006579	0.006849	A*03:01:01G	B*35:03:01G	C*12:03:01G	DRB1*12:01:01G	DQB1*05:03:01G
56	UNKNOWN	0.006579	0.006847	A*11:01:01G	B*35:01:01G	C*04:01:01G	DRB1*11:01:01G	DQB1*03:01:01G
57	UNKNOWN	0.006579	0.006881	A*11:01:01G	B*44:03:01G	C*16:02:01G	DRB1*11:01:01G	DQB1*03:02:01G
58	UNKNOWN	0.006579	0.006425	A*11:01:01G	B*49:01:01G	C*07:01:01G	DRB1*11:01:01G	DQB1*03:01:01G
59	UNKNOWN	0.006579	0.006834	A*11:01:01G	B*51:07:01	C*14:02:01G	DRB1*13:02:01G	DQB1*06:09:01G
61	UNKNOWN	0.006579	0.007702	A*24:02:01G	B*07:02:01G	C*07:02:01G	DRB1*01:01:01G	DQB1*05:01:01G
63	UNKNOWN	0.006579	0.007053	A*24:02:01G	B*07:02:01G	C*07:02:01G	DRB1*16:01:01G	DQB1*05:02:01G
64	UNKNOWN	0.006579	0.007338	A*24:02:01G	B*13:02:01G	C*06:02:01G	DRB1*07:01:01G	DQB1*06:02:01G
65	UNKNOWN	0.006579	0.007161	A*24:02:01G	B*15:17:01G	C*06:02:01G	DRB1*01:01:01G	DQB1*05:01:01G
66	UNKNOWN	0.006579	0.00709	A*24:02:01G	B*18:01:01G	C*07:01:01G	DRB1*11:04:01G	DQB1*03:01:01G
67	UNKNOWN	0.006579	0.006821	A*24:02:01G	B*18:01:01G	C*12:03:01G	DRB1*13:01:01G	DQB1*06:03:01G
68	UNKNOWN	0.006579	0.007063	A*24:02:01G	B*35:02:01G	C*04:01:01G	DRB1*11:01:01G	DQB1*03:01:01G
69	UNKNOWN	0.006579	0.006696	A*24:02:01G	B*38:01:01G	C*12:03:01G	DRB1*14:01:01G	DQB1*05:03:01G
71	UNKNOWN	0.006579	0.00675	A*24:02:01G	B*40:02:01G	C*08:01:01G	DRB1*12:01:01G	DQB1*03:01:01G
72	UNKNOWN	0.006579	0.006449	A*24:02:01G	B*42:05:01	C*07:02:01G	DRB1*15:01:01G	DQB1*05:02:01G
73	UNKNOWN	0.006579	0.006911	A*24:02:01G	B*44:02:01G	C*05:01:01G	DRB1*03:01:01G	DQB1*02:01:01G
74	UNKNOWN	0.006579	0.007099	A*24:02:01G	B*44:05:01G	C*02:02:02G	DRB1*01:01:01G	DQB1*05:01:01G
79	UNKNOWN	0.006579	0.00689	A*25:01:01G	B*40:01:01G	C*03:04:01G	DRB1*11:01:01G	DQB1*03:01:01G
80	UNKNOWN	0.006579	0.006906	A*26:01:01G	B*18:01:01G	C*07:01:01G	DRB1*15:02:01G	DQB1*06:01:01G
81	UNKNOWN	0.006579	0.006735	A*26:01:01G	B*35:01:01G	C*04:01:01G	DRB1*14:01:01G	DQB1*05:03:01G
82	UNKNOWN	0.006579	0.007003	A*26:01:01G	B*35:01:01G	C*12:03:01G	DRB1*01:01:01G	DQB1*05:01:01G
83	UNKNOWN	0.006579	0.006858	A*26:01:01G	B*35:01:01G	C*12:03:01G	DRB1*12:01:01G	DQB1*03:01:01G
84	UNKNOWN	0.006579	0.006689	A*26:01:01G	B*38:01:01G	C*07:02:01G	DRB1*14:01:01G	DQB1*03:03:02G
86	UNKNOWN	0.006579	0.006939	A*26:01:01G	B*39:06:02G	C*07:02:01G	DRB1*08:01:01G	DQB1*04:02:01G
87	UNKNOWN	0.006579	0.006788	A*29:01:01G	B*07:05:01G	C*15:05:01G	DRB1*01:01:01G	DQB1*03:01:01G
88	UNKNOWN	0.006579	0.006948	A*29:02:01G	B*45:01:01G	C*06:02:01G	DRB1*15:01:01G	DQB1*06:02:01G
89	UNKNOWN	0.006579	0.006402	A*30:01:01G	B*13:02:01G	C*06:02:01G	DRB1*07:01:01G	DQB1*02:01:01G
90	UNKNOWN	0.006579	0.006921	A*30:01:01G	B*15:01:01G	C*06:02:01G	DRB1*13:01:01G	DQB1*06:03:01G
91	UNKNOWN	0.006579	0.00658	A*30:01:01G	B*44:05:01G	C*02:02:02G	DRB1*16:01:01G	DQB1*06:04:01G
92	UNKNOWN	0.006579	0.006769	A*30:02:01G	B*54:01:01G	C*01:02:01G	DRB1*04:01:01G	DQB1*05:03:01G
93	UNKNOWN	0.006579	0.006815	A*31:01:02G	B*18:01:01G	C*05:01:01G	DRB1*14:05:01G	DQB1*03:02:01G
94	UNKNOWN	0.006579	0.006706	A*31:01:02G	B*35:01:01G	C*12:03:01G	DRB1*01:01:01G	DQB1*05:01:01G
95	UNKNOWN	0.006579	0.006775	A*31:01:02G	B*48:01:01G	C*03:04:01G	DRB1*12:01:01G	DQB1*03:01:01G
96	UNKNOWN	0.006579	0.007179	A*32:01:01G	B*07:02:01G	C*07:02:01G	DRB1*01:01:01G	DQB1*05:01:01G
97	UNKNOWN	0.006579	0.006592	A*32:01:01G	B*07:02:01G	C*07:02:01G	DRB1*04:04:01G	DQB1*03:02:01G
98	UNKNOWN	0.006579	0.006889	A*32:01:01G	B*15:01:01G	C*04:01:01G	DRB1*01:01:01G	DQB1*05:01:01G
100	UNKNOWN	0.006579	0.006782	A*33:03:01G	B*18:01:01G	C*07:01:01G	DRB1*04:02:01G	DQB1*03:01:01G
101	UNKNOWN	0.006579	0.006479	A*33:03:01G	B*58:01:01G	C*03:02:01G	DRB1*13:02:01G	DQB1*06:09:01G
102	UNKNOWN	0.006579	0.006672	A*68:01:01G	B*07:02:01G	C*07:02:01G	DRB1*08:01:01G	DQB1*04:02:01G
103	UNKNOWN	0.006579	0.00645	A*68:01:02G	B*13:02:01G	C*06:02:01G	DRB1*13:02:01G	DQB1*05:02:01G

## Sheet: Group 3
#	Haplotype	Freq.	s.d.	LocusA	LocusB	LocusC	LocusDRB1	LocusDQB1
3	UNKNOWN	0.050955	0.012464	A*01:01:01G	B*08:01:01G	C*07:01:01G	DRB1*03:01:01G	DQB1*02:01:01G
32	UNKNOWN	0.036351	0.011984	A*02:01:01G	B*13:02:01G	C*06:02:01G	DRB1*07:01:01G	DQB1*02:01:01G
88	UNKNOWN	0.024708	0.009464	A*03:01:01G	B*07:02:01G	C*07:02:01G	DRB1*15:01:01G	DQB1*06:02:01G
50	UNKNOWN	0.022094	0.008656	A*02:01:01G	B*27:02:01G	C*02:02:02G	DRB1*16:01:01G	DQB1*05:02:01G
96	UNKNOWN	0.019108	0.008249	A*03:01:01G	B*35:01:01G	C*04:01:01G	DRB1*01:01:01G	DQB1*05:01:01G
133	UNKNOWN	0.019108	0.008616	A*24:02:01G	B*13:02:01G	C*06:02:01G	DRB1*07:01:01G	DQB1*02:01:01G
158	UNKNOWN	0.018096	0.00814	A*25:01:01G	B*18:01:01G	C*12:03:01G	DRB1*15:01:01G	DQB1*06:02:01G
26	UNKNOWN	0.015924	0.007257	A*01:01:01G	B*57:01:01G	C*06:02:01G	DRB1*07:01:01G	DQB1*03:03:02G
11	UNKNOWN	0.012739	0.006628	A*01:01:01G	B*37:01:01G	C*06:02:01G	DRB1*10:01:01G	DQB1*05:01:01G
20	UNKNOWN	0.012739	0.006723	A*01:01:01G	B*51:01:01G	C*15:02:01G	DRB1*15:01:01G	DQB1*06:02:01G
127	UNKNOWN	0.012739	0.006719	A*23:01:01G	B*44:03:01G	C*04:01:01G	DRB1*07:01:01G	DQB1*02:01:01G
167	UNKNOWN	0.012739	0.006556	A*26:01:01G	B*38:01:01G	C*12:03:01G	DRB1*13:01:01G	DQB1*06:03:01G
30	UNKNOWN	0.010766	0.006986	A*02:01:01G	B*07:02:01G	C*07:02:01G	DRB1*15:01:01G	DQB1*06:02:01G
23	UNKNOWN	0.009554	0.005977	A*01:01:01G	B*52:01:01G	C*12:02:01G	DRB1*15:02:01G	DQB1*06:01:01G
43	UNKNOWN	0.009554	0.006275	A*02:01:01G	B*18:01:01G	C*07:01:01G	DRB1*11:04:01G	DQB1*03:01:01G
55	UNKNOWN	0.009554	0.005954	A*02:01:01G	B*35:03:01G	C*04:01:01G	DRB1*11:01:01G	DQB1*03:01:01G
85	UNKNOWN	0.009554	0.006116	A*03:01:01G	B*07:02:01G	C*07:02:01G	DRB1*01:01:01G	DQB1*05:01:01G
156	UNKNOWN	0.009554	0.006234	A*25:01:01G	B*18:01:01G	C*12:03:01G	DRB1*11:04:01G	DQB1*03:01:01G
182	UNKNOWN	0.009554	0.005832	A*31:01:02G	B*07:02:01G	C*07:02:01G	DRB1*09:01:02G	DQB1*03:03:02G
190	UNKNOWN	0.009554	0.005686	A*32:01:01G	B*40:02:01G	C*02:02:02G	DRB1*11:01:01G	DQB1*03:01:01G
29	UNKNOWN	0.008235	0.005846	A*02:01:01G	B*07:02:01G	C*07:02:01G	DRB1*14:01:01G	DQB1*05:03:01G
176	UNKNOWN	0.008235	0.005309	A*30:01:01G	B*13:02:01G	C*06:02:01G	DRB1*07:01:01G	DQB1*02:01:01G
2	UNKNOWN	0.006369	0.005027	A*01:01:01G	B*07:02:01G	C*07:02:01G	DRB1*11:01:01G	DQB1*03:01:01G
7	UNKNOWN	0.006369	0.004771	A*01:01:01G	B*13:02:01G	C*06:02:01G	DRB1*07:01:01G	DQB1*02:01:01G
28	UNKNOWN	0.006369	0.005537	A*02:01:01G	B*07:02:01G	C*07:02:01G	DRB1*11:01:01G	DQB1*03:01:01G
31	UNKNOWN	0.006369	0.004919	A*02:01:01G	B*08:01:01G	C*07:01:01G	DRB1*07:01:01G	DQB1*02:01:01G
36	UNKNOWN	0.006369	0.004932	A*02:01:01G	B*15:01:01G	C*03:03:01G	DRB1*13:01:01G	DQB1*06:03:01G
37	UNKNOWN	0.006369	0.004896	A*02:01:01G	B*15:01:01G	C*03:04:01G	DRB1*04:01:01G	DQB1*03:02:01G
48	UNKNOWN	0.006369	0.005291	A*02:01:01G	B*18:01:01G	C*12:03:01G	DRB1*11:04:01G	DQB1*03:01:01G
51	UNKNOWN	0.006369	0.004876	A*02:01:01G	B*27:05:02G	C*01:02:01G	DRB1*01:01:01G	DQB1*05:01:01G
66	UNKNOWN	0.006369	0.004763	A*02:01:01G	B*41:02:01G	C*17:01:01G	DRB1*13:03:01G	DQB1*03:01:01G
67	UNKNOWN	0.006369	0.004986	A*02:01:01G	B*44:02:01G	C*03:03:01G	DRB1*13:01:01G	DQB1*06:03:01G
78	UNKNOWN	0.006369	0.005126	A*02:01:01G	B*51:01:01G	C*15:02:01G	DRB1*13:01:01G	DQB1*06:03:01G
86	UNKNOWN	0.006369	0.004916	A*03:01:01G	B*07:02:01G	C*07:02:01G	DRB1*07:01:01G	DQB1*03:03:02G
104	UNKNOWN	0.006369	0.004757	A*03:01:01G	B*40:01:01G	C*03:04:01G	DRB1*11:03:01G	DQB1*03:01:01G
115	UNKNOWN	0.006369	0.004687	A*11:01:01G	B*27:05:02G	C*02:02:02G	DRB1*09:01:02G	DQB1*03:03:02G
119	UNKNOWN	0.006369	0.004937	A*11:01:01G	B*35:03:01G	C*12:03:01G	DRB1*04:08:01G	DQB1*03:04:01G
146	UNKNOWN	0.006369	0.004802	A*24:02:01G	B*44:02:01G	C*05:01:01G	DRB1*04:01:01G	DQB1*03:01:01G
162	UNKNOWN	0.006369	0.004825	A*25:01:01G	B*44:02:01G	C*07:04:01G	DRB1*16:01:01G	DQB1*05:02:01G
166	UNKNOWN	0.006369	0.004544	A*26:01:01G	B*38:01:01G	C*12:03:01G	DRB1*04:02:01G	DQB1*03:02:01G
168	UNKNOWN	0.006369	0.00484	A*26:01:01G	B*38:01:01G	C*12:03:01G	DRB1*14:01:01G	DQB1*05:03:01G
184	UNKNOWN	0.006369	0.004753	A*31:01:02G	B*39:01:01G	C*12:03:01G	DRB1*12:01:01G	DQB1*03:01:01G
27	UNKNOWN	0.005357	0.004489	A*02:01:01G	B*07:02:01G	C*07:02:01G	DRB1*04:01:01G	DQB1*03:02:01G
175	UNKNOWN	0.004504	0.003981	A*30:01:01G	B*07:02:01G	C*07:02:01G	DRB1*14:01:01G	DQB1*05:03:01G
154	UNKNOWN	0.004197	0.003869	A*25:01:01G	B*18:01:01G	C*12:03:01G	DRB1*04:01:01G	DQB1*03:02:01G
5	UNKNOWN	0.003756	0.003603	A*01:01:01G	B*08:01:01G	C*07:01:01G	DRB1*15:01:01G	DQB1*06:02:01G
87	UNKNOWN	0.003756	0.003619	A*03:01:01G	B*07:02:01G	C*07:02:01G	DRB1*11:04:01G	DQB1*03:01:01G
95	UNKNOWN	0.003384	0.003217	A*03:01:01G	B*27:02:01G	C*02:02:02G	DRB1*16:01:01G	DQB1*05:02:01G
1	UNKNOWN	0.003185	0.003339	A*01:01:01G	B*07:02:01G	C*07:02:01G	DRB1*08:01:01G	DQB1*04:02:01G
6	UNKNOWN	0.003185	0.003127	A*01:01:01G	B*08:01:01G	C*07:01:01G	DRB1*15:02:01G	DQB1*06:01:01G
8	UNKNOWN	0.003185	0.003197	A*01:01:01G	B*13:02:01G	C*14:02:01G	DRB1*16:01:01G	DQB1*05:02:01G
9	UNKNOWN	0.003185	0.003419	A*01:01:01G	B*18:01:01G	C*12:03:01G	DRB1*07:01:01G	DQB1*03:03:02G
10	UNKNOWN	0.003185	0.003273	A*01:01:01G	B*35:08:01G	C*12:03:01G	DRB1*15:01:01G	DQB1*05:02:01G
12	UNKNOWN	0.003185	0.003395	A*01:01:01G	B*37:01:01G	C*06:02:01G	DRB1*11:03:01G	DQB1*06:03:01G
13	UNKNOWN	0.003185	0.00322	A*01:01:01G	B*39:01:01G	C*06:02:01G	DRB1*04:04:01G	DQB1*03:01:01G
14	UNKNOWN	0.003185	0.003201	A*01:01:01G	B*39:01:01G	C*12:03:01G	DRB1*13:03:01G	DQB1*03:01:01G
15	UNKNOWN	0.003185	0.003264	A*01:01:01G	B*44:29:01G	C*06:02:01G	DRB1*03:01:01G	DQB1*02:01:01G
16	UNKNOWN	0.003185	0.00321	A*01:01:01G	B*48:01:01G	C*16:02:01G	DRB1*01:01:01G	DQB1*03:01:01G
17	UNKNOWN	0.003185	0.003295	A*01:01:01G	B*49:01:01G	C*06:02:01G	DRB1*13:02:01G	DQB1*06:04:01G
18	UNKNOWN	0.003185	0.003271	A*01:01:01G	B*51:01:01G	C*14:02:01G	DRB1*08:01:01G	DQB1*04:02:01G
19	UNKNOWN	0.003185	0.003192	A*01:01:01G	B*51:01:01G	C*15:02:01G	DRB1*04:02:01G	DQB1*03:02:01G
21	UNKNOWN	0.003185	0.003345	A*01:01:01G	B*52:01:01G	C*12:02:01G	DRB1*01:01:01G	DQB1*05:01:01G
22	UNKNOWN	0.003185	0.003274	A*01:01:01G	B*52:01:01G	C*12:02:01G	DRB1*04:03:01G	DQB1*06:02:01G
24	UNKNOWN	0.003185	0.003175	A*01:01:01G	B*55:01:01G	C*01:02:01G	DRB1*15:01:01G	DQB1*06:03:01G
25	UNKNOWN	0.003185	0.003144	A*01:01:01G	B*55:01:01G	C*03:03:01G	DRB1*07:01:01G	DQB1*03:01:01G
33	UNKNOWN	0.003185	0.003231	A*02:01:01G	B*13:02:01G	C*06:02:01G	DRB1*11:01:01G	DQB1*03:01:01G
34	UNKNOWN	0.003185	0.003317	A*02:01:01G	B*13:02:01G	C*06:02:01G	DRB1*13:01:01G	DQB1*06:03:01G
35	UNKNOWN	0.003185	0.003255	A*02:01:01G	B*13:02:01G	C*07:01:01G	DRB1*01:01:01G	DQB1*05:01:01G
38	UNKNOWN	0.003185	0.003349	A*02:01:01G	B*15:01:01G	C*03:04:01G	DRB1*04:04:01G	DQB1*03:02:01G
39	UNKNOWN	0.003185	0.003363	A*02:01:01G	B*15:01:01G	C*03:04:01G	DRB1*08:01:01G	DQB1*03:01:01G
40	UNKNOWN	0.003185	0.003444	A*02:01:01G	B*15:01:01G	C*04:01:01G	DRB1*07:01:01G	DQB1*03:03:02G
41	UNKNOWN	0.003185	0.003294	A*02:01:01G	B*15:01:01G	C*04:01:01G	DRB1*13:03:01G	DQB1*04:02:01G
42	UNKNOWN	0.003185	0.003287	A*02:01:01G	B*15:17:01G	C*08:02:01G	DRB1*13:02:01G	DQB1*02:01:01G
44	UNKNOWN	0.003185	0.003309	A*02:01:01G	B*18:01:01G	C*07:01:01G	DRB1*14:01:01G	DQB1*05:03:01G
45	UNKNOWN	0.003185	0.003529	A*02:01:01G	B*18:01:01G	C*12:03:01G	DRB1*01:01:01G	DQB1*05:01:01G
46	UNKNOWN	0.003185	0.003598	A*02:01:01G	B*18:01:01G	C*12:03:01G	DRB1*07:01:01G	DQB1*02:01:01G
47	UNKNOWN	0.003185	0.003788	A*02:01:01G	B*18:01:01G	C*12:03:01G	DRB1*07:01:01G	DQB1*03:03:02G
49	UNKNOWN	0.003185	0.00355	A*02:01:01G	B*18:01:01G	C*12:03:01G	DRB1*15:01:01G	DQB1*06:02:01G
52	UNKNOWN	0.003185	0.003416	A*02:01:01G	B*27:05:02G	C*01:02:01G	DRB1*04:01:01G	DQB1*03:01:01G
53	UNKNOWN	0.003185	0.003225	A*02:01:01G	B*27:05:03	C*02:02:02G	DRB1*01:01:01G	DQB1*05:01:01G
54	UNKNOWN	0.003185	0.003269	A*02:01:01G	B*35:03:01G	C*03:04:01G	DRB1*04:03:01G	DQB1*05:01:01G
56	UNKNOWN	0.003185	0.003255	A*02:01:01G	B*39:01:01G	C*04:01:01G	DRB1*12:01:01G	DQB1*03:01:01G
57	UNKNOWN	0.003185	0.003304	A*02:01:01G	B*39:01:01G	C*15:02:01G	DRB1*15:01:01G	DQB1*05:02:01G
58	UNKNOWN	0.003185	0.003284	A*02:01:01G	B*39:06:02G	C*07:02:01G	DRB1*04:04:01G	DQB1*03:02:01G
59	UNKNOWN	0.003185	0.003401	A*02:01:01G	B*40:01:01G	C*03:04:01G	DRB1*04:04:01G	DQB1*03:02:01G
60	UNKNOWN	0.003185	0.003318	A*02:01:01G	B*40:01:01G	C*03:04:01G	DRB1*13:02:01G	DQB1*06:04:01G
61	UNKNOWN	0.003185	0.003188	A*02:01:01G	B*40:01:01G	C*03:04:01G	DRB1*15:01:01G	DQB1*06:02:01G
62	UNKNOWN	0.003185	0.003302	A*02:01:01G	B*40:01:01G	C*04:01:01G	DRB1*01:01:01G	DQB1*03:02:01G
63	UNKNOWN	0.003185	0.003348	A*02:01:01G	B*40:02:01G	C*02:02:02G	DRB1*11:01:01G	DQB1*03:01:01G
64	UNKNOWN	0.003185	0.00332	A*02:01:01G	B*41:01:01G	C*17:01:01G	DRB1*07:01:01G	DQB1*03:03:02G
65	UNKNOWN	0.003185	0.003323	A*02:01:01G	B*41:02:01G	C*17:01:01G	DRB1*07:01:01G	DQB1*02:01:01G
68	UNKNOWN	0.003185	0.003499	A*02:01:01G	B*44:02:01G	C*05:01:01G	DRB1*07:01:01G	DQB1*03:03:02G
69	UNKNOWN	0.003185	0.00317	A*02:01:01G	B*44:02:01G	C*05:01:01G	DRB1*16:01:01G	DQB1*05:02:01G
70	UNKNOWN	0.003185	0.003399	A*02:01:01G	B*44:02:01G	C*07:04:01G	DRB1*16:01:01G	DQB1*05:02:01G
71	UNKNOWN	0.003185	0.003327	A*02:01:01G	B*44:03:01G	C*07:01:01G	DRB1*07:01:01G	DQB1*02:01:01G
72	UNKNOWN	0.003185	0.003167	A*02:01:01G	B*44:03:01G	C*16:01:01G	DRB1*07:01:01G	DQB1*02:01:01G
73	UNKNOWN	0.003185	0.003156	A*02:01:01G	B*47:01:01G	C*03:03:01G	DRB1*07:01:01G	DQB1*04:02:01G
74	UNKNOWN	0.003185	0.003337	A*02:01:01G	B*49:01:01G	C*04:01:01G	DRB1*07:01:01G	DQB1*03:03:02G
75	UNKNOWN	0.003185	0.003272	A*02:01:01G	B*50:01:01G	C*06:02:01G	DRB1*12:01:01G	DQB1*02:01:01G
76	UNKNOWN	0.003185	0.003323	A*02:01:01G	B*50:02:01G	C*07:01:01G	DRB1*04:06:01G	DQB1*03:01:01G
77	UNKNOWN	0.003185	0.003333	A*02:01:01G	B*51:01:01G	C*14:02:01G	DRB1*13:03:01G	DQB1*03:01:01G
79	UNKNOWN	0.003185	0.003225	A*02:01:01G	B*51:07:01	C*14:02:01G	DRB1*11:01:01G	DQB1*03:01:01G
80	UNKNOWN	0.003185	0.003941	A*02:01:01G	B*52:01:01G	C*12:02:01G	DRB1*15:02:01G	DQB1*06:01:01G
81	UNKNOWN	0.003185	0.003369	A*02:01:01G	B*52:01:01G	C*12:02:01G	DRB1*16:02:01G	DQB1*05:02:01G
82	UNKNOWN	0.003185	0.003279	A*02:05:01G	B*50:01:01G	C*06:02:01G	DRB1*03:01:01G	DQB1*02:01:01G
83	UNKNOWN	0.003185	0.003281	A*02:06:01G	B*40:02:01G	C*03:04:01G	DRB1*15:01:01G	DQB1*06:02:01G
84	UNKNOWN	0.003185	0.003289	A*02:07:01G	B*46:01:01G	C*01:02:01G	DRB1*15:01:01G	DQB1*06:02:01G
89	UNKNOWN	0.003185	0.003364	A*03:01:01G	B*07:02:01G	C*07:02:01G	DRB1*16:01:01G	DQB1*05:02:01G
90	UNKNOWN	0.003185	0.003158	A*03:01:01G	B*08:01:01G	C*07:01:01G	DRB1*03:01:01G	DQB1*02:01:01G
91	UNKNOWN	0.003185	0.003287	A*03:01:01G	B*14:02:01G	C*08:02:01G	DRB1*13:03:01G	DQB1*03:01:01G
92	UNKNOWN	0.003185	0.003298	A*03:01:01G	B*15:01:01G	C*04:01:01G	DRB1*08:01:01G	DQB1*04:02:01G
93	UNKNOWN	0.003185	0.003294	A*03:01:01G	B*15:01:01G	C*06:02:01G	DRB1*08:01:01G	DQB1*02:01:01G
94	UNKNOWN	0.003185	0.003335	A*03:01:01G	B*18:01:01G	C*05:01:01G	DRB1*03:01:01G	DQB1*02:01:01G
97	UNKNOWN	0.003185	0.003421	A*03:01:01G	B*35:01:01G	C*04:01:01G	DRB1*03:01:01G	DQB1*02:01:01G
98	UNKNOWN	0.003185	0.003277	A*03:01:01G	B*35:01:01G	C*04:01:01G	DRB1*11:01:01G	DQB1*03:01:01G
99	UNKNOWN	0.003185	0.003324	A*03:01:01G	B*35:01:01G	C*04:01:01G	DRB1*13:03:01G	DQB1*03:01:01G
100	UNKNOWN	0.003185	0.003068	A*03:01:01G	B*35:03:01G	C*04:01:01G	DRB1*08:01:01G	DQB1*04:02:01G
101	UNKNOWN	0.003185	0.003357	A*03:01:01G	B*35:03:01G	C*04:01:01G	DRB1*13:01:01G	DQB1*06:03:01G
102	UNKNOWN	0.003185	0.003274	A*03:01:01G	B*35:03:01G	C*07:02:01G	DRB1*07:01:01G	DQB1*03:03:02G
103	UNKNOWN	0.003185	0.003395	A*03:01:01G	B*40:01:01G	C*03:04:01G	DRB1*03:01:01G	DQB1*02:01:01G
105	UNKNOWN	0.003185	0.003393	A*03:01:01G	B*40:01:01G	C*03:04:01G	DRB1*13:01:01G	DQB1*06:03:01G
106	UNKNOWN	0.003185	0.003329	A*03:01:01G	B*44:02:01G	C*05:01:01G	DRB1*04:01:01G	DQB1*03:01:01G
107	UNKNOWN	0.003185	0.003339	A*03:01:01G	B*44:02:01G	C*05:01:01G	DRB1*07:01:01G	DQB1*03:03:02G
108	UNKNOWN	0.003185	0.003242	A*03:01:01G	B*51:01:01G	C*15:02:01G	DRB1*04:02:01G	DQB1*03:01:01G
109	UNKNOWN	0.003185	0.003392	A*03:01:01G	B*52:01:01G	C*12:02:01G	DRB1*15:02:01G	DQB1*06:01:01G
110	UNKNOWN	0.003185	0.003356	A*11:01:01G	B*07:02:01G	C*07:02:01G	DRB1*07:01:01G	DQB1*02:01:01G
111	UNKNOWN	0.003185	0.003299	A*11:01:01G	B*07:02:01G	C*07:02:01G	DRB1*15:01:01G	DQB1*03:05:01G
112	UNKNOWN	0.003185	0.003363	A*11:01:01G	B*13:02:01G	C*06:02:01G	DRB1*09:01:02G	DQB1*03:03:02G
113	UNKNOWN	0.003185	0.003453	A*11:01:01G	B*18:01:01G	C*07:01:01G	DRB1*11:04:01G	DQB1*03:01:01G
114	UNKNOWN	0.003185	0.003286	A*11:01:01G	B*18:01:01G	C*12:03:01G	DRB1*04:01:01G	DQB1*03:02:01G
116	UNKNOWN	0.003185	0.003181	A*11:01:01G	B*27:14	C*01:02:01G	DRB1*03:01:01G	DQB1*02:01:01G
117	UNKNOWN	0.003185	0.003326	A*11:01:01G	B*35:01:01G	C*04:01:01G	DRB1*01:01:01G	DQB1*05:01:01G
118	UNKNOWN	0.003185	0.003205	A*11:01:01G	B*35:01:01G	C*04:01:01G	DRB1*14:01:01G	DQB1*05:03:01G
120	UNKNOWN	0.003185	0.003258	A*11:01:01G	B*49:01:01G	C*07:01:01G	DRB1*11:01:01G	DQB1*03:01:01G
121	UNKNOWN	0.003185	0.003258	A*11:01:01G	B*51:01:01G	C*03:03:01G	DRB1*07:01:01G	DQB1*02:01:01G
122	UNKNOWN	0.003185	0.003335	A*11:01:01G	B*51:01:01G	C*04:01:01G	DRB1*04:07:01G	DQB1*03:01:01G
123	UNKNOWN	0.003185	0.003313	A*11:01:01G	B*51:01:01G	C*07:02:01G	DRB1*16:01:01G	DQB1*06:02:01G
124	UNKNOWN	0.003185	0.003312	A*11:01:01G	B*52:01:01G	C*01:02:01G	DRB1*15:02:01G	DQB1*06:01:01G
125	UNKNOWN	0.003185	0.003245	A*11:01:01G	B*55:01:01G	C*12:03:01G	DRB1*12:01:01G	DQB1*03:01:01G
126	UNKNOWN	0.003185	0.003287	A*11:01:01G	B*56:01:01G	C*01:02:01G	DRB1*04:04:01G	DQB1*03:02:01G
128	UNKNOWN	0.003185	0.003231	A*23:01:01G	B*44:03:01G	C*04:01:01G	DRB1*11:03:01G	DQB1*03:01:01G
129	UNKNOWN	0.003185	0.003353	A*23:01:01G	B*49:01:01G	C*07:01:01G	DRB1*11:04:01G	DQB1*03:01:01G
130	UNKNOWN	0.003185	0.003302	A*23:01:01G	B*50:01:01G	C*05:01:01G	DRB1*15:01:01G	DQB1*06:02:01G
131	UNKNOWN	0.003185	0.003357	A*23:01:01G	B*58:01:01G	C*07:01:01G	DRB1*08:04:01G	DQB1*03:02:01G
132	UNKNOWN	0.003185	0.003244	A*24:02:01G	B*08:01:01G	C*07:01:01G	DRB1*03:01:01G	DQB1*02:01:01G
134	UNKNOWN	0.003185	0.003229	A*24:02:01G	B*15:01:01G	C*03:03:01G	DRB1*11:01:01G	DQB1*03:02:01G
135	UNKNOWN	0.003185	0.003155	A*24:02:01G	B*18:01:01G	C*05:01:01G	DRB1*03:01:01G	DQB1*02:01:01G
136	UNKNOWN	0.003185	0.003339	A*24:02:01G	B*18:01:01G	C*07:01:01G	DRB1*11:01:01G	DQB1*03:01:01G
137	UNKNOWN	0.003185	0.003569	A*24:02:01G	B*18:01:01G	C*12:03:01G	DRB1*11:01:01G	DQB1*03:01:01G
138	UNKNOWN	0.003185	0.003345	A*24:02:01G	B*35:01:01G	C*02:02:02G	DRB1*13:01:01G	DQB1*03:01:01G
139	UNKNOWN	0.003185	0.00323	A*24:02:01G	B*35:01:01G	C*03:03:01G	DRB1*13:02:01G	DQB1*06:04:01G
140	UNKNOWN	0.003185	0.003313	A*24:02:01G	B*35:01:01G	C*04:01:01G	DRB1*13:03:01G	DQB1*03:01:01G
141	UNKNOWN	0.003185	0.003315	A*24:02:01G	B*35:02:01G	C*04:01:01G	DRB1*11:04:01G	DQB1*03:01:01G
142	UNKNOWN	0.003185	0.003409	A*24:02:01G	B*35:02:01G	C*07:02:01G	DRB1*11:04:01G	DQB1*03:02:01G
143	UNKNOWN	0.003185	0.003123	A*24:02:01G	B*37:01:01G	C*06:02:01G	DRB1*11:01:01G	DQB1*02:01:01G
144	UNKNOWN	0.003185	0.003514	A*24:02:01G	B*40:02:01G	C*03:04:01G	DRB1*15:01:01G	DQB1*06:02:01G
145	UNKNOWN	0.003185	0.00327	A*24:02:01G	B*40:02:01G	C*06:02:01G	DRB1*07:01:01G	DQB1*03:01:01G
147	UNKNOWN	0.003185	0.00328	A*24:02:01G	B*44:02:01G	C*05:01:01G	DRB1*04:04:01G	DQB1*03:02:01G
148	UNKNOWN	0.003185	0.003318	A*24:02:01G	B*44:03:01G	C*04:01:01G	DRB1*11:01:01G	DQB1*03:01:01G
149	UNKNOWN	0.003185	0.003274	A*24:02:01G	B*51:01:01G	C*01:02:01G	DRB1*04:08:01G	DQB1*03:01:01G
150	UNKNOWN	0.003185	0.003353	A*24:02:01G	B*51:01:01G	C*15:02:01G	DRB1*09:01:02G	DQB1*03:03:02G
151	UNKNOWN	0.003185	0.003389	A*24:02:01G	B*51:08:01G	C*08:01:01G	DRB1*04:01:01G	DQB1*05:01:01G
152	UNKNOWN	0.003185	0.003258	A*24:02:01G	B*54:01:01G	C*12:02:01G	DRB1*04:05:01G	DQB1*04:01:01G
153	UNKNOWN	0.003185	0.003195	A*24:03:01G	B*18:03:01G	C*06:02:01G	DRB1*11:04:01G	DQB1*04:02:01G
155	UNKNOWN	0.003185	0.003481	A*25:01:01G	B*18:01:01G	C*12:03:01G	DRB1*11:01:01G	DQB1*03:01:01G
157	UNKNOWN	0.003185	0.003348	A*25:01:01G	B*18:01:01G	C*12:03:01G	DRB1*12:01:01G	DQB1*03:01:01G
159	UNKNOWN	0.003185	0.00322	A*25:01:01G	B*35:01:01G	C*04:01:01G	DRB1*01:01:01G	DQB1*05:01:01G
160	UNKNOWN	0.003185	0.003242	A*25:01:01G	B*35:02:01G	C*12:03:01G	DRB1*13:01:01G	DQB1*06:03:01G
161	UNKNOWN	0.003185	0.003346	A*25:01:01G	B*35:08:01G	C*12:03:01G	DRB1*07:01:01G	DQB1*02:01:01G
163	UNKNOWN	0.003185	0.003301	A*25:01:01G	B*55:01:01G	C*01:02:01G	DRB1*11:01:01G	DQB1*06:02:01G
164	UNKNOWN	0.003185	0.003312	A*26:01:01G	B*35:01:01G	C*03:03:01G	DRB1*16:01:01G	DQB1*05:02:01G
165	UNKNOWN	0.003185	0.003199	A*26:01:01G	B*38:01:01G	C*03:03:01G	DRB1*01:01:01G	DQB1*05:01:01G
169	UNKNOWN	0.003185	0.003433	A*26:01:01G	B*40:01:01G	C*03:04:01G	DRB1*04:02:01G	DQB1*03:02:01G
170	UNKNOWN	0.003185	0.003215	A*26:01:01G	B*51:01:01G	C*15:02:01G	DRB1*11:01:01G	DQB1*03:01:01G
171	UNKNOWN	0.003185	0.003313	A*26:01:01G	B*52:01:01G	C*12:02:01G	DRB1*01:01:01G	DQB1*05:01:01G
172	UNKNOWN	0.003185	0.003078	A*26:01:01G	B*58:01:01G	C*03:02:01G	DRB1*08:01:01G	DQB1*04:02:01G
173	UNKNOWN	0.003185	0.003336	A*29:02:01G	B*27:05:03	C*02:02:02G	DRB1*07:01:01G	DQB1*02:01:01G
174	UNKNOWN	0.003185	0.003206	A*29:02:01G	B*49:01:01G	C*07:01:01G	DRB1*04:01:01G	DQB1*04:02:01G
177	UNKNOWN	0.003185	0.003386	A*30:01:01G	B*39:01:01G	C*06:02:01G	DRB1*13:01:01G	DQB1*03:01:01G
178	UNKNOWN	0.003185	0.003282	A*30:01:01G	B*39:01:01G	C*12:03:01G	DRB1*04:01:01G	DQB1*03:02:01G
179	UNKNOWN	0.003185	0.003191	A*30:01:01G	B*51:01:01G	C*12:03:01G	DRB1*14:03:01G	DQB1*03:01:01G
180	UNKNOWN	0.003185	0.003135	A*30:04:01G	B*49:01:01G	C*07:01:01G	DRB1*13:02:01G	DQB1*06:04:01G
181	UNKNOWN	0.003185	0.003216	A*31:01:02G	B*07:02:01G	C*04:01:01G	DRB1*03:01:01G	DQB1*02:01:01G
183	UNKNOWN	0.003185	0.002888	A*31:01:02G	B*13:02:01G	C*06:02:01G	DRB1*07:01:01G	DQB1*02:01:01G
185	UNKNOWN	0.003185	0.003349	A*31:01:02G	B*40:01:01G	C*03:04:01G	DRB1*10:01:01G	DQB1*05:01:01G
186	UNKNOWN	0.003185	0.003351	A*31:01:02G	B*51:01:01G	C*01:02:01G	DRB1*15:01:01G	DQB1*06:03:01G
187	UNKNOWN	0.003185	0.003417	A*31:01:02G	B*55:01:01G	C*03:03:01G	DRB1*11:01:01G	DQB1*03:01:01G
188	UNKNOWN	0.003185	0.003342	A*32:01:01G	B*07:02:01G	C*07:02:01G	DRB1*15:02:02	DQB1*06:01:01G
189	UNKNOWN	0.003185	0.003247	A*32:01:01G	B*18:01:01G	C*07:01:01G	DRB1*11:04:01G	DQB1*03:01:01G
191	UNKNOWN	0.003185	0.003272	A*32:01:01G	B*40:02:01G	C*04:01:01G	DRB1*13:05:01	DQB1*06:03:01G
192	UNKNOWN	0.003185	0.003281	A*32:01:01G	B*51:01:01G	C*12:03:01G	DRB1*01:01:01G	DQB1*05:01:01G
193	UNKNOWN	0.003185	0.003319	A*33:01:01G	B*14:02:01G	C*01:02:01G	DRB1*03:01:01G	DQB1*06:04:01G
194	UNKNOWN	0.003185	0.003325	A*33:01:01G	B*14:02:01G	C*08:02:01G	DRB1*01:02:01G	DQB1*05:01:01G
195	UNKNOWN	0.003185	0.00325	A*33:03:01G	B*18:01:01G	C*04:01:01G	DRB1*03:01:01G	DQB1*02:01:01G
196	UNKNOWN	0.003185	0.003398	A*33:03:01G	B*35:08:01G	C*04:01:01G	DRB1*13:02:01G	DQB1*06:09:01G
197	UNKNOWN	0.003185	0.003422	A*33:03:01G	B*58:01:01G	C*03:02:01G	DRB1*01:01:01G	DQB1*05:01:01G
198	UNKNOWN	0.003185	0.0032	A*33:03:01G	B*58:01:01G	C*03:02:01G	DRB1*03:01:01G	DQB1*02:01:01G
199	UNKNOWN	0.003185	0.003229	A*68:01:01G	B*35:08:01G	C*04:01:01G	DRB1*03:01:01G	DQB1*02:01:01G
200	UNKNOWN	0.003185	0.003286	A*68:01:02G	B*51:01:01G	C*15:02:01G	DRB1*13:01:01G	DQB1*06:03:01G
201	UNKNOWN	0.003185	0.003249	A*68:01:02G	B*57:03:01G	C*07:01:01G	DRB1*15:01:01G	DQB1*06:02:01G
202	UNKNOWN	0.003185	0.003301	A*68:02:01G	B*14:02:01G	C*08:02:01G	DRB1*01:02:01G	DQB1*05:01:01G
203	UNKNOWN	0.003185	0.003237	A*68:02:01G	B*57:01:01G	C*06:02:01G	DRB1*12:01:01G	DQB1*03:01:01G
204	UNKNOWN	0.003185	0.003241	A*69:01:01G	B*07:02:01G	C*07:02:01G	DRB1*15:01:01G	DQB1*03:01:01G
4	UNKNOWN	0.002614	0.002988	A*01:01:01G	B*08:01:01G	C*07:01:01G	DRB1*11:04:01G	DQB1*03:01:01G
