# Supplementary material for: The Search of Association of HLA Class I and Class II Alleles with COVID-19 Mortality in the Russian Cohort
Source: Int J Mol Sci. 2023 Feb 4;24(4):3068. doi: 10.3390/ijms24043068 (PMC9960097; doi:10.3390/ijms24043068)
Supplement: Supplementary file 1 [file ijms-24-03068-s001.zip › Table S4. Estimated frequency for I class HLA loci.xlsx]

## Sheet: recovered
#	Haplotype	Freq.	s.d.	LocusA	LocusB	LocusC
32	UNKNOWN	0.053391	0.020134	A*03:01:01G	B*07:02:01G	C*07:02:01G
9	UNKNOWN	0.046053	0.018138	A*01:01:01G	B*57:01:01G	C*06:02:01G
1	UNKNOWN	0.039474	0.016105	A*01:01:01G	B*08:01:01G	C*07:01:01G
58	UNKNOWN	0.039474	0.015755	A*25:01:01G	B*18:01:01G	C*12:03:01G
10	UNKNOWN	0.037594	0.017769	A*02:01:01G	B*07:02:01G	C*07:02:01G
11	UNKNOWN	0.032895	0.017465	A*02:01:01G	B*13:02:01G	C*06:02:01G
74	UNKNOWN	0.032895	0.015202	A*33:01:01G	B*14:02:01G	C*08:02:01G
61	UNKNOWN	0.032081	0.014966	A*26:01:01G	B*38:01:01G	C*12:03:01G
20	UNKNOWN	0.024308	0.014505	A*02:01:01G	B*40:01:01G	C*03:04:01G
17	UNKNOWN	0.022811	0.015613	A*02:01:01G	B*35:01:01G	C*04:01:01G
35	UNKNOWN	0.022428	0.013598	A*03:01:01G	B*35:01:01G	C*04:01:01G
14	UNKNOWN	0.019737	0.013236	A*02:01:01G	B*18:01:01G	C*07:01:01G
27	UNKNOWN	0.019737	0.012135	A*02:01:01G	B*56:01:01G	C*01:02:01G
34	UNKNOWN	0.019737	0.012229	A*03:01:01G	B*15:01:01G	C*03:03:01G
43	UNKNOWN	0.019737	0.011719	A*23:01:01G	B*44:03:01G	C*04:01:01G
66	UNKNOWN	0.019737	0.012313	A*30:01:01G	B*13:02:01G	C*06:02:01G
45	UNKNOWN	0.018617	0.012684	A*24:02:01G	B*13:02:01G	C*06:02:01G
37	UNKNOWN	0.015166	0.010884	A*03:01:01G	B*40:01:01G	C*03:04:01G
33	UNKNOWN	0.014277	0.010959	A*03:01:01G	B*13:02:01G	C*06:02:01G
44	UNKNOWN	0.014277	0.011101	A*24:02:01G	B*07:02:01G	C*07:02:01G
19	UNKNOWN	0.013972	0.010801	A*02:01:01G	B*38:01:01G	C*12:03:01G
5	UNKNOWN	0.013158	0.010337	A*01:01:01G	B*35:03:01G	C*04:01:01G
15	UNKNOWN	0.013158	0.011052	A*02:01:01G	B*18:01:01G	C*12:03:01G
22	UNKNOWN	0.013158	0.009795	A*02:01:01G	B*41:02:01G	C*17:01:01G
23	UNKNOWN	0.013158	0.010457	A*02:01:01G	B*44:02:01G	C*05:01:01G
28	UNKNOWN	0.013158	0.009843	A*02:01:01G	B*57:01:01G	C*06:02:01G
38	UNKNOWN	0.013158	0.009721	A*11:01:01G	B*18:03:01G	C*07:01:01G
46	UNKNOWN	0.013158	0.010208	A*24:02:01G	B*18:01:01G	C*07:01:01G
51	UNKNOWN	0.013158	0.009918	A*24:02:01G	B*40:02:01G	C*02:02:02G
79	UNKNOWN	0.013158	0.009618	A*68:02:01G	B*14:02:01G	C*08:02:01G
60	UNKNOWN	0.007393	0.007209	A*26:01:01G	B*35:01:01G	C*04:01:01G
2	UNKNOWN	0.006579	0.00675	A*01:01:01G	B*13:02:01G	C*07:01:01G
3	UNKNOWN	0.006579	0.006523	A*01:01:01G	B*15:01:01G	C*07:01:01G
4	UNKNOWN	0.006579	0.006859	A*01:01:01G	B*15:17:01G	C*07:01:01G
6	UNKNOWN	0.006579	0.006693	A*01:01:01G	B*41:01:01G	C*17:01:01G
7	UNKNOWN	0.006579	0.006838	A*01:01:01G	B*44:02:01G	C*12:03:01G
8	UNKNOWN	0.006579	0.006583	A*01:01:01G	B*51:01:01G	C*15:02:01G
12	UNKNOWN	0.006579	0.00729	A*02:01:01G	B*15:01:01G	C*03:03:01G
13	UNKNOWN	0.006579	0.007205	A*02:01:01G	B*18:01:01G	C*06:02:01G
16	UNKNOWN	0.006579	0.006541	A*02:01:01G	B*35:01:01G	C*03:03:01G
18	UNKNOWN	0.006579	0.00741	A*02:01:01G	B*35:03:01G	C*04:01:01G
21	UNKNOWN	0.006579	0.006697	A*02:01:01G	B*41:01:01G	C*17:01:01G
24	UNKNOWN	0.006579	0.006679	A*02:01:01G	B*44:03:01G	C*16:02:01G
25	UNKNOWN	0.006579	0.007457	A*02:01:01G	B*44:05:01G	C*02:02:02G
26	UNKNOWN	0.006579	0.006878	A*02:01:01G	B*51:01:01G	C*01:02:01G
29	UNKNOWN	0.006579	0.006695	A*02:05:01G	B*18:01:01G	C*12:03:01G
30	UNKNOWN	0.006579	0.006862	A*02:05:01G	B*50:01:01G	C*02:02:02G
31	UNKNOWN	0.006579	0.006505	A*02:06:01G	B*51:01:01G	C*07:04:01G
36	UNKNOWN	0.006579	0.006831	A*03:01:01G	B*35:03:01G	C*01:02:01G
39	UNKNOWN	0.006579	0.006762	A*11:01:01G	B*35:01:01G	C*04:01:01G
40	UNKNOWN	0.006579	0.006298	A*11:01:01G	B*44:03:01G	C*16:02:01G
41	UNKNOWN	0.006579	0.006507	A*11:01:01G	B*49:01:01G	C*07:01:01G
42	UNKNOWN	0.006579	0.006356	A*11:01:01G	B*51:07:01	C*14:02:01G
47	UNKNOWN	0.006579	0.007587	A*24:02:01G	B*18:01:01G	C*12:03:01G
48	UNKNOWN	0.006579	0.007093	A*24:02:01G	B*27:05:02G	C*02:02:02G
49	UNKNOWN	0.006579	0.006812	A*24:02:01G	B*35:02:01G	C*04:01:01G
50	UNKNOWN	0.006579	0.007226	A*24:02:01G	B*38:01:01G	C*12:03:01G
52	UNKNOWN	0.006579	0.006625	A*24:02:01G	B*42:05:01	C*07:02:01G
53	UNKNOWN	0.006579	0.007265	A*24:02:01G	B*44:02:01G	C*05:01:01G
54	UNKNOWN	0.006579	0.007181	A*24:02:01G	B*44:05:01G	C*02:02:02G
55	UNKNOWN	0.006579	0.006806	A*24:02:01G	B*48:01:01G	C*03:04:01G
56	UNKNOWN	0.006579	0.006514	A*24:02:01G	B*51:01:01G	C*15:02:01G
57	UNKNOWN	0.006579	0.007151	A*24:02:01G	B*56:01:01G	C*01:02:01G
59	UNKNOWN	0.006579	0.006916	A*25:01:01G	B*40:01:01G	C*03:04:01G
62	UNKNOWN	0.006579	0.006746	A*26:01:01G	B*39:06:02G	C*07:02:01G
63	UNKNOWN	0.006579	0.006696	A*26:01:01G	B*52:01:01G	C*12:02:01G
64	UNKNOWN	0.006579	0.006607	A*29:01:01G	B*07:05:01G	C*15:05:01G
65	UNKNOWN	0.006579	0.006509	A*29:02:01G	B*45:01:01G	C*06:02:01G
67	UNKNOWN	0.006579	0.006614	A*30:02:01G	B*18:01:01G	C*01:02:01G
68	UNKNOWN	0.006579	0.007093	A*31:01:02G	B*35:01:01G	C*04:01:01G
69	UNKNOWN	0.006579	0.006485	A*31:01:02G	B*40:02:01G	C*08:01:01G
70	UNKNOWN	0.006579	0.006487	A*31:01:02G	B*54:01:01G	C*05:01:01G
71	UNKNOWN	0.006579	0.006808	A*32:01:01G	B*13:02:01G	C*06:02:01G
72	UNKNOWN	0.006579	0.00685	A*32:01:01G	B*35:03:01G	C*04:01:01G
73	UNKNOWN	0.006579	0.006738	A*32:01:01G	B*44:02:01G	C*05:01:01G
75	UNKNOWN	0.006579	0.006486	A*33:03:01G	B*18:01:01G	C*07:01:01G
76	UNKNOWN	0.006579	0.006423	A*33:03:01G	B*58:01:01G	C*03:02:01G
77	UNKNOWN	0.006579	0.006895	A*68:01:01G	B*40:01:01G	C*03:04:01G
78	UNKNOWN	0.006579	0.00695	A*68:01:02G	B*44:05:01G	C*02:02:02G

## Sheet: deceased
#	Haplotype	Freq.	s.d.	LocusA	LocusB	LocusC
2	UNKNOWN	0.059006	0.01381	A*01:01:01G	B*08:01:01G	C*07:01:01G
101	UNKNOWN	0.046275	0.011646	A*25:01:01G	B*18:01:01G	C*12:03:01G
51	UNKNOWN	0.04554	0.01305	A*03:01:01G	B*07:02:01G	C*07:02:01G
17	UNKNOWN	0.038516	0.01288	A*02:01:01G	B*07:02:01G	C*07:02:01G
19	UNKNOWN	0.036731	0.0121	A*02:01:01G	B*13:02:01G	C*06:02:01G
58	UNKNOWN	0.028812	0.00985	A*03:01:01G	B*35:01:01G	C*04:01:01G
107	UNKNOWN	0.028662	0.009171	A*26:01:01G	B*38:01:01G	C*12:03:01G
1	UNKNOWN	0.02171	0.008952	A*01:01:01G	B*07:02:01G	C*07:02:01G
27	UNKNOWN	0.021412	0.008271	A*02:01:01G	B*27:02:01G	C*02:02:02G
82	UNKNOWN	0.020388	0.008556	A*24:02:01G	B*13:02:01G	C*06:02:01G
34	UNKNOWN	0.019108	0.008656	A*02:01:01G	B*40:01:01G	C*03:04:01G
7	UNKNOWN	0.015924	0.007456	A*01:01:01G	B*37:01:01G	C*06:02:01G
16	UNKNOWN	0.015924	0.007204	A*01:01:01G	B*57:01:01G	C*06:02:01G
78	UNKNOWN	0.015924	0.007153	A*23:01:01G	B*44:03:01G	C*04:01:01G
112	UNKNOWN	0.015924	0.007176	A*30:01:01G	B*13:02:01G	C*06:02:01G
26	UNKNOWN	0.014235	0.007564	A*02:01:01G	B*18:01:01G	C*12:03:01G
14	UNKNOWN	0.013484	0.007244	A*01:01:01G	B*52:01:01G	C*12:02:01G
22	UNKNOWN	0.012739	0.00657	A*02:01:01G	B*15:01:01G	C*03:04:01G
25	UNKNOWN	0.012739	0.007418	A*02:01:01G	B*18:01:01G	C*07:01:01G
124	UNKNOWN	0.012739	0.006478	A*32:01:01G	B*40:02:01G	C*02:02:02G
59	UNKNOWN	0.011915	0.006625	A*03:01:01G	B*35:03:01G	C*04:01:01G
30	UNKNOWN	0.010378	0.006296	A*02:01:01G	B*35:03:01G	C*04:01:01G
38	UNKNOWN	0.01001	0.006363	A*02:01:01G	B*44:02:01G	C*05:01:01G
21	UNKNOWN	0.009554	0.006162	A*02:01:01G	B*15:01:01G	C*03:03:01G
28	UNKNOWN	0.009554	0.005768	A*02:01:01G	B*27:05:02G	C*01:02:01G
37	UNKNOWN	0.009554	0.005644	A*02:01:01G	B*41:02:01G	C*17:01:01G
41	UNKNOWN	0.009554	0.006002	A*02:01:01G	B*49:01:01G	C*07:01:01G
121	UNKNOWN	0.009554	0.005962	A*31:01:02G	B*51:01:01G	C*15:02:01G
129	UNKNOWN	0.009554	0.005749	A*33:03:01G	B*58:01:01G	C*03:02:01G
75	UNKNOWN	0.008674	0.005451	A*11:01:01G	B*52:01:01G	C*12:02:01G
93	UNKNOWN	0.008275	0.00542	A*24:02:01G	B*44:02:01G	C*05:01:01G
18	UNKNOWN	0.007598	0.005641	A*02:01:01G	B*08:01:01G	C*07:01:01G
87	UNKNOWN	0.007488	0.005214	A*24:02:01G	B*35:01:01G	C*04:01:01G
12	UNKNOWN	0.007311	0.005028	A*01:01:01G	B*51:01:01G	C*14:02:01G
32	UNKNOWN	0.006655	0.004792	A*02:01:01G	B*39:01:01G	C*07:02:01G
3	UNKNOWN	0.006576	0.005268	A*01:01:01G	B*13:02:01G	C*06:02:01G
11	UNKNOWN	0.006369	0.004601	A*01:01:01G	B*50:01:01G	C*06:02:01G
13	UNKNOWN	0.006369	0.005427	A*01:01:01G	B*51:01:01G	C*15:02:01G
23	UNKNOWN	0.006369	0.004905	A*02:01:01G	B*15:01:01G	C*04:01:01G
29	UNKNOWN	0.006369	0.004641	A*02:01:01G	B*27:05:03	C*02:02:02G
60	UNKNOWN	0.006369	0.004844	A*03:01:01G	B*40:01:01G	C*03:04:01G
61	UNKNOWN	0.006369	0.004757	A*03:01:01G	B*44:02:01G	C*03:03:01G
69	UNKNOWN	0.006369	0.004397	A*11:01:01G	B*27:05:02G	C*02:02:02G
71	UNKNOWN	0.006369	0.004728	A*11:01:01G	B*35:03:01G	C*12:03:01G
74	UNKNOWN	0.006369	0.004956	A*11:01:01G	B*51:01:01G	C*15:02:01G
80	UNKNOWN	0.006369	0.004699	A*23:01:01G	B*49:01:01G	C*07:01:01G
96	UNKNOWN	0.006369	0.005063	A*24:02:01G	B*51:01:01G	C*15:02:01G
127	UNKNOWN	0.006369	0.004431	A*33:01:01G	B*14:02:01G	C*08:02:01G
118	UNKNOWN	0.006084	0.004301	A*31:01:02G	B*39:01:01G	C*12:03:01G
65	UNKNOWN	0.005332	0.004498	A*11:01:01G	B*07:02:01G	C*07:02:01G
70	UNKNOWN	0.005102	0.004353	A*11:01:01G	B*35:01:01G	C*04:01:01G
103	UNKNOWN	0.0046	0.003976	A*25:01:01G	B*44:02:01G	C*07:04:01G
56	UNKNOWN	0.004303	0.003742	A*03:01:01G	B*18:01:01G	C*05:01:01G
57	UNKNOWN	0.004066	0.004014	A*03:01:01G	B*27:02:01G	C*02:02:02G
62	UNKNOWN	0.004008	0.004046	A*03:01:01G	B*44:02:01G	C*05:01:01G
116	UNKNOWN	0.00347	0.003408	A*31:01:02G	B*07:02:01G	C*12:03:01G
4	UNKNOWN	0.003378	0.003448	A*01:01:01G	B*18:01:01G	C*12:03:01G
81	UNKNOWN	0.003378	0.003449	A*24:02:01G	B*08:01:01G	C*07:01:01G
46	UNKNOWN	0.003319	0.003946	A*02:01:01G	B*52:01:01G	C*12:02:01G
52	UNKNOWN	0.003267	0.003374	A*03:01:01G	B*08:01:01G	C*07:01:01G
100	UNKNOWN	0.003266	0.003226	A*25:01:01G	B*07:02:01G	C*07:02:01G
5	UNKNOWN	0.003185	0.003301	A*01:01:01G	B*35:02:01G	C*06:02:01G
6	UNKNOWN	0.003185	0.003309	A*01:01:01G	B*35:08:01G	C*04:01:01G
8	UNKNOWN	0.003185	0.003394	A*01:01:01G	B*39:01:01G	C*12:03:01G
9	UNKNOWN	0.003185	0.003192	A*01:01:01G	B*48:01:01G	C*08:01:01G
10	UNKNOWN	0.003185	0.003093	A*01:01:01G	B*49:01:01G	C*06:02:01G
15	UNKNOWN	0.003185	0.003349	A*01:01:01G	B*55:01:01G	C*01:02:01G
20	UNKNOWN	0.003185	0.003214	A*02:01:01G	B*13:02:01G	C*07:01:01G
24	UNKNOWN	0.003185	0.003196	A*02:01:01G	B*15:17:01G	C*01:02:01G
31	UNKNOWN	0.003185	0.003145	A*02:01:01G	B*35:08:01G	C*12:03:01G
33	UNKNOWN	0.003185	0.00302	A*02:01:01G	B*39:06:02G	C*07:02:01G
35	UNKNOWN	0.003185	0.00334	A*02:01:01G	B*40:02:01G	C*02:02:02G
36	UNKNOWN	0.003185	0.00312	A*02:01:01G	B*41:01:01G	C*17:01:01G
40	UNKNOWN	0.003185	0.003447	A*02:01:01G	B*44:03:01G	C*04:01:01G
42	UNKNOWN	0.003185	0.003392	A*02:01:01G	B*50:02:01G	C*07:01:01G
44	UNKNOWN	0.003185	0.00417	A*02:01:01G	B*51:01:01G	C*15:02:01G
45	UNKNOWN	0.003185	0.003188	A*02:01:01G	B*51:07:01	C*14:02:01G
47	UNKNOWN	0.003185	0.003429	A*02:01:01G	B*55:01:01G	C*03:03:01G
48	UNKNOWN	0.003185	0.003384	A*02:05:01G	B*50:01:01G	C*06:02:01G
49	UNKNOWN	0.003185	0.003284	A*02:06:01G	B*40:02:01G	C*03:04:01G
50	UNKNOWN	0.003185	0.003297	A*02:07:01G	B*46:01:01G	C*01:02:01G
53	UNKNOWN	0.003185	0.003165	A*03:01:01G	B*14:02:01G	C*08:02:01G
54	UNKNOWN	0.003185	0.003564	A*03:01:01G	B*15:01:01G	C*03:03:01G
55	UNKNOWN	0.003185	0.003461	A*03:01:01G	B*15:01:01G	C*04:01:01G
63	UNKNOWN	0.003185	0.003257	A*03:01:01G	B*47:01:01G	C*06:02:01G
64	UNKNOWN	0.003185	0.003523	A*03:01:01G	B*52:01:01G	C*12:02:01G
66	UNKNOWN	0.003185	0.003369	A*11:01:01G	B*13:02:01G	C*03:03:01G
67	UNKNOWN	0.003185	0.003465	A*11:01:01G	B*18:01:01G	C*07:01:01G
68	UNKNOWN	0.003185	0.003361	A*11:01:01G	B*18:01:01G	C*12:03:01G
72	UNKNOWN	0.003185	0.003297	A*11:01:01G	B*39:01:01G	C*12:03:01G
73	UNKNOWN	0.003185	0.003216	A*11:01:01G	B*51:01:01G	C*04:01:01G
76	UNKNOWN	0.003185	0.003361	A*11:01:01G	B*55:01:01G	C*03:03:01G
77	UNKNOWN	0.003185	0.003416	A*11:01:01G	B*56:01:01G	C*01:02:01G
79	UNKNOWN	0.003185	0.003151	A*23:01:01G	B*44:29:01G	C*05:01:01G
84	UNKNOWN	0.003185	0.003666	A*24:02:01G	B*18:01:01G	C*07:01:01G
86	UNKNOWN	0.003185	0.003379	A*24:02:01G	B*35:01:01G	C*03:03:01G
88	UNKNOWN	0.003185	0.003355	A*24:02:01G	B*35:02:01G	C*04:01:01G
89	UNKNOWN	0.003185	0.003333	A*24:02:01G	B*37:01:01G	C*06:02:01G
90	UNKNOWN	0.003185	0.003242	A*24:02:01G	B*39:01:01G	C*07:02:01G
91	UNKNOWN	0.003185	0.003272	A*24:02:01G	B*40:02:01G	C*03:04:01G
92	UNKNOWN	0.003185	0.003308	A*24:02:01G	B*40:02:01G	C*06:02:01G
94	UNKNOWN	0.003185	0.003287	A*24:02:01G	B*44:03:01G	C*04:01:01G
95	UNKNOWN	0.003185	0.003233	A*24:02:01G	B*51:01:01G	C*01:02:01G
97	UNKNOWN	0.003185	0.003291	A*24:02:01G	B*51:08:01G	C*16:02:01G
98	UNKNOWN	0.003185	0.003243	A*24:02:01G	B*54:01:01G	C*01:02:01G
99	UNKNOWN	0.003185	0.00318	A*24:03:01G	B*18:03:01G	C*06:02:01G
102	UNKNOWN	0.003185	0.003163	A*25:01:01G	B*35:01:01G	C*04:01:01G
104	UNKNOWN	0.003185	0.003363	A*26:01:01G	B*27:14	C*01:02:01G
105	UNKNOWN	0.003185	0.003249	A*26:01:01G	B*35:01:01G	C*03:03:01G
106	UNKNOWN	0.003185	0.003201	A*26:01:01G	B*35:08:01G	C*04:01:01G
108	UNKNOWN	0.003185	0.003271	A*26:01:01G	B*40:01:01G	C*03:04:01G
109	UNKNOWN	0.003185	0.003382	A*26:01:01G	B*51:01:01G	C*15:02:01G
110	UNKNOWN	0.003185	0.003085	A*29:02:01G	B*44:03:01G	C*16:01:01G
111	UNKNOWN	0.003185	0.003489	A*29:02:01G	B*58:01:01G	C*07:01:01G
113	UNKNOWN	0.003185	0.00325	A*30:01:01G	B*39:01:01G	C*06:02:01G
114	UNKNOWN	0.003185	0.003403	A*30:01:01G	B*51:01:01G	C*12:03:01G
115	UNKNOWN	0.003185	0.003105	A*30:04:01G	B*44:02:01G	C*07:04:01G
117	UNKNOWN	0.003185	0.003211	A*31:01:02G	B*13:02:01G	C*06:02:01G
119	UNKNOWN	0.003185	0.003504	A*31:01:02G	B*40:01:01G	C*03:04:01G
120	UNKNOWN	0.003185	0.003452	A*31:01:02G	B*51:01:01G	C*01:02:01G
122	UNKNOWN	0.003185	0.003378	A*31:01:02G	B*55:01:01G	C*03:03:01G
123	UNKNOWN	0.003185	0.003273	A*32:01:01G	B*18:01:01G	C*07:01:01G
125	UNKNOWN	0.003185	0.003291	A*32:01:01G	B*51:01:01G	C*12:03:01G
126	UNKNOWN	0.003185	0.003282	A*32:01:01G	B*52:01:01G	C*12:02:01G
128	UNKNOWN	0.003185	0.003228	A*33:03:01G	B*35:02:01G	C*04:01:01G
130	UNKNOWN	0.003185	0.003361	A*68:01:01G	B*35:08:01G	C*04:01:01G
131	UNKNOWN	0.003185	0.003112	A*68:01:02G	B*51:01:01G	C*15:02:01G
132	UNKNOWN	0.003185	0.003238	A*68:01:02G	B*57:03:01G	C*07:01:01G
133	UNKNOWN	0.003185	0.003237	A*68:02:01G	B*14:02:01G	C*08:02:01G
134	UNKNOWN	0.003185	0.003314	A*68:02:01G	B*57:01:01G	C*06:02:01G
135	UNKNOWN	0.003185	0.003212	A*69:01:01G	B*55:01:01G	C*01:02:01G
85	UNKNOWN	0.002991	0.00339	A*24:02:01G	B*18:01:01G	C*12:03:01G
43	UNKNOWN	0.002243	0.002917	A*02:01:01G	B*51:01:01G	C*14:02:01G
83	UNKNOWN	0.002066	0.002695	A*24:02:01G	B*18:01:01G	C*05:01:01G
39	UNKNOWN	0.00177	0.00264	A*02:01:01G	B*44:02:01G	C*07:04:01G

## Sheet: registry
#	Haplotype	Freq.	s.d.	LocusA	LocusB	LocusC
2	UNKNOWN	0.051109	0.006949	A*01:01:01G	B*08:01:01G	C*07:01:01G
95	UNKNOWN	0.045862	0.007407	A*03:01:01G	B*07:02:01G	C*07:02:01G
193	UNKNOWN	0.033561	0.005788	A*25:01:01G	B*18:01:01G	C*12:03:01G
65	UNKNOWN	0.029811	0.005761	A*02:01:01G	B*44:02:01G	C*05:01:01G
105	UNKNOWN	0.025023	0.005197	A*03:01:01G	B*35:01:01G	C*04:01:01G
37	UNKNOWN	0.022723	0.005663	A*02:01:01G	B*07:02:01G	C*07:02:01G
39	UNKNOWN	0.020617	0.005315	A*02:01:01G	B*13:02:01G	C*06:02:01G
209	UNKNOWN	0.0176	0.004497	A*26:01:01G	B*38:01:01G	C*12:03:01G
230	UNKNOWN	0.016644	0.004212	A*30:01:01G	B*13:02:01G	C*06:02:01G
269	UNKNOWN	0.014731	0.003946	A*33:01:01G	B*14:02:01G	C*08:02:01G
30	UNKNOWN	0.013338	0.003845	A*01:01:01G	B*57:01:01G	C*06:02:01G
41	UNKNOWN	0.012632	0.003737	A*02:01:01G	B*15:01:01G	C*03:03:01G
60	UNKNOWN	0.012632	0.004143	A*02:01:01G	B*40:01:01G	C*03:04:01G
152	UNKNOWN	0.012632	0.00359	A*23:01:01G	B*44:03:01G	C*04:01:01G
64	UNKNOWN	0.011426	0.003623	A*02:01:01G	B*41:02:01G	C*17:01:01G
157	UNKNOWN	0.011045	0.00373	A*24:02:01G	B*13:02:01G	C*06:02:01G
156	UNKNOWN	0.010859	0.00414	A*24:02:01G	B*07:02:01G	C*07:02:01G
46	UNKNOWN	0.010658	0.003616	A*02:01:01G	B*18:01:01G	C*07:01:01G
57	UNKNOWN	0.010536	0.003876	A*02:01:01G	B*38:01:01G	C*12:03:01G
107	UNKNOWN	0.009474	0.003365	A*03:01:01G	B*35:03:01G	C*04:01:01G
137	UNKNOWN	0.009331	0.003407	A*11:01:01G	B*35:01:01G	C*04:01:01G
66	UNKNOWN	0.009092	0.003309	A*02:01:01G	B*44:02:01G	C*07:04:01G
80	UNKNOWN	0.008768	0.003299	A*02:01:01G	B*57:01:01G	C*06:02:01G
177	UNKNOWN	0.008626	0.003314	A*24:02:01G	B*44:02:01G	C*05:01:01G
28	UNKNOWN	0.008499	0.003118	A*01:01:01G	B*52:01:01G	C*12:02:01G
1	UNKNOWN	0.007744	0.003216	A*01:01:01G	B*07:02:01G	C*07:02:01G
165	UNKNOWN	0.007443	0.003158	A*24:02:01G	B*35:01:01G	C*04:01:01G
153	UNKNOWN	0.007368	0.002817	A*23:01:01G	B*49:01:01G	C*07:01:01G
162	UNKNOWN	0.007237	0.003062	A*24:02:01G	B*18:01:01G	C*07:01:01G
147	UNKNOWN	0.007078	0.002876	A*11:01:01G	B*52:01:01G	C*12:02:01G
38	UNKNOWN	0.006589	0.003037	A*02:01:01G	B*08:01:01G	C*07:01:01G
13	UNKNOWN	0.006316	0.002746	A*01:01:01G	B*37:01:01G	C*06:02:01G
86	UNKNOWN	0.006316	0.00255	A*02:05:01G	B*50:01:01G	C*06:02:01G
172	UNKNOWN	0.006316	0.002841	A*24:02:01G	B*39:01:01G	C*12:03:01G
173	UNKNOWN	0.006271	0.002922	A*24:02:01G	B*40:01:01G	C*03:04:01G
7	UNKNOWN	0.005522	0.002609	A*01:01:01G	B*27:05:02G	C*02:02:02G
55	UNKNOWN	0.005518	0.002954	A*02:01:01G	B*35:03:01G	C*04:01:01G
4	UNKNOWN	0.005263	0.002461	A*01:01:01G	B*15:17:01G	C*07:01:01G
166	UNKNOWN	0.005263	0.002388	A*24:02:01G	B*35:02:01G	C*04:01:01G
180	UNKNOWN	0.005263	0.002533	A*24:02:01G	B*44:05:01G	C*02:02:02G
263	UNKNOWN	0.005263	0.002295	A*32:01:01G	B*40:02:01G	C*02:02:02G
293	UNKNOWN	0.005234	0.00255	A*68:01:02G	B*44:02:01G	C*07:04:01G
73	UNKNOWN	0.004996	0.002471	A*02:01:01G	B*51:01:01G	C*01:02:01G
250	UNKNOWN	0.004971	0.002725	A*32:01:01G	B*07:02:01G	C*07:02:01G
119	UNKNOWN	0.004734	0.002479	A*03:01:01G	B*51:01:01G	C*15:02:01G
71	UNKNOWN	0.004672	0.002388	A*02:01:01G	B*49:01:01G	C*07:01:01G
49	UNKNOWN	0.004563	0.002625	A*02:01:01G	B*27:05:02G	C*02:02:02G
168	UNKNOWN	0.004536	0.002402	A*24:02:01G	B*35:08:01G	C*04:01:01G
170	UNKNOWN	0.004437	0.002552	A*24:02:01G	B*38:01:01G	C*12:03:01G
52	UNKNOWN	0.004431	0.00274	A*02:01:01G	B*35:01:01G	C*04:01:01G
42	UNKNOWN	0.004211	0.002383	A*02:01:01G	B*15:01:01G	C*03:04:01G
72	UNKNOWN	0.004211	0.002282	A*02:01:01G	B*50:01:01G	C*06:02:01G
111	UNKNOWN	0.004211	0.00242	A*03:01:01G	B*38:01:01G	C*12:03:01G
146	UNKNOWN	0.004211	0.002252	A*11:01:01G	B*51:01:01G	C*04:01:01G
148	UNKNOWN	0.004211	0.002172	A*11:01:01G	B*55:01:01G	C*03:03:01G
221	UNKNOWN	0.004211	0.002232	A*29:01:01G	B*07:05:01G	C*15:05:01G
224	UNKNOWN	0.004211	0.002227	A*29:02:01G	B*44:03:01G	C*16:01:01G
238	UNKNOWN	0.004211	0.002111	A*31:01:02G	B*15:01:01G	C*03:03:01G
243	UNKNOWN	0.004211	0.002217	A*31:01:02G	B*39:01:01G	C*12:03:01G
275	UNKNOWN	0.004211	0.002128	A*33:03:01G	B*58:01:01G	C*03:02:01G
276	UNKNOWN	0.004211	0.002176	A*66:01:01G	B*41:02:01G	C*17:01:01G
291	UNKNOWN	0.004211	0.002315	A*68:01:02G	B*40:01:01G	C*03:04:01G
175	UNKNOWN	0.00421	0.002272	A*24:02:01G	B*40:02:01G	C*03:04:01G
127	UNKNOWN	0.004177	0.002588	A*11:01:01G	B*07:02:01G	C*07:02:01G
164	UNKNOWN	0.004005	0.002285	A*24:02:01G	B*27:05:02G	C*01:02:01G
174	UNKNOWN	0.003961	0.002299	A*24:02:01G	B*40:02:01G	C*02:02:02G
75	UNKNOWN	0.003427	0.002107	A*02:01:01G	B*51:01:01G	C*14:02:01G
118	UNKNOWN	0.003425	0.002032	A*03:01:01G	B*51:01:01G	C*01:02:01G
48	UNKNOWN	0.003364	0.002191	A*02:01:01G	B*27:05:02G	C*01:02:01G
99	UNKNOWN	0.003268	0.002011	A*03:01:01G	B*14:02:01G	C*08:02:01G
98	UNKNOWN	0.003242	0.00224	A*03:01:01G	B*13:02:01G	C*06:02:01G
22	UNKNOWN	0.003158	0.001919	A*01:01:01G	B*44:03:01G	C*04:01:01G
47	UNKNOWN	0.003158	0.00218	A*02:01:01G	B*27:02:01G	C*02:02:02G
79	UNKNOWN	0.003158	0.002253	A*02:01:01G	B*52:01:01G	C*12:02:01G
117	UNKNOWN	0.003158	0.001898	A*03:01:01G	B*47:01:01G	C*06:02:01G
171	UNKNOWN	0.003158	0.001867	A*24:02:01G	B*39:01:01G	C*07:02:01G
185	UNKNOWN	0.003158	0.001957	A*24:02:01G	B*55:01:01G	C*03:03:01G
203	UNKNOWN	0.003158	0.001807	A*26:01:01G	B*08:01:01G	C*07:02:01G
217	UNKNOWN	0.003158	0.001987	A*26:01:01G	B*51:01:01G	C*15:02:01G
237	UNKNOWN	0.003158	0.002095	A*31:01:02G	B*07:02:01G	C*07:02:01G
262	UNKNOWN	0.003158	0.002002	A*32:01:01G	B*39:01:01G	C*12:03:01G
189	UNKNOWN	0.003155	0.002038	A*25:01:01G	B*07:02:01G	C*07:02:01G
5	UNKNOWN	0.003074	0.001877	A*01:01:01G	B*18:01:01G	C*12:03:01G
278	UNKNOWN	0.002904	0.00183	A*68:01:01G	B*35:03:01G	C*04:01:01G
183	UNKNOWN	0.002889	0.00198	A*24:02:01G	B*51:01:01G	C*14:02:01G
260	UNKNOWN	0.002889	0.001915	A*32:01:01G	B*38:01:01G	C*12:03:01G
40	UNKNOWN	0.002825	0.001981	A*02:01:01G	B*14:02:01G	C*08:02:01G
202	UNKNOWN	0.00261	0.001953	A*26:01:01G	B*07:02:01G	C*07:02:01G
163	UNKNOWN	0.002429	0.001726	A*24:02:01G	B*18:01:01G	C*12:03:01G
76	UNKNOWN	0.002374	0.001954	A*02:01:01G	B*51:01:01G	C*15:02:01G
120	UNKNOWN	0.002318	0.001778	A*03:01:01G	B*52:01:01G	C*12:02:01G
104	UNKNOWN	0.002317	0.001709	A*03:01:01G	B*27:05:02G	C*02:02:02G
282	UNKNOWN	0.002304	0.001694	A*68:01:02G	B*13:02:01G	C*06:02:01G
61	UNKNOWN	0.002292	0.001772	A*02:01:01G	B*40:02:01G	C*02:02:02G
176	UNKNOWN	0.002228	0.00179	A*24:02:01G	B*41:02:01G	C*17:01:01G
133	UNKNOWN	0.00219	0.001677	A*11:01:01G	B*18:01:01G	C*12:03:01G
206	UNKNOWN	0.002178	0.001656	A*26:01:01G	B*18:01:01G	C*12:03:01G
97	UNKNOWN	0.002129	0.001712	A*03:01:01G	B*08:01:01G	C*07:01:01G
12	UNKNOWN	0.00211	0.001646	A*01:01:01G	B*35:08:01G	C*04:01:01G
9	UNKNOWN	0.002105	0.001551	A*01:01:01G	B*27:14	C*01:02:01G
23	UNKNOWN	0.002105	0.001637	A*01:01:01G	B*44:05:01G	C*02:02:02G
44	UNKNOWN	0.002105	0.00155	A*02:01:01G	B*15:01:01G	C*12:03:01G
51	UNKNOWN	0.002105	0.00159	A*02:01:01G	B*35:01:01G	C*03:03:01G
62	UNKNOWN	0.002105	0.001574	A*02:01:01G	B*41:01:01G	C*07:01:01G
67	UNKNOWN	0.002105	0.001513	A*02:01:01G	B*44:02:01G	C*12:03:01G
77	UNKNOWN	0.002105	0.001569	A*02:01:01G	B*51:01:01G	C*16:02:01G
78	UNKNOWN	0.002105	0.001563	A*02:01:01G	B*51:05	C*04:01:01G
81	UNKNOWN	0.002105	0.001629	A*02:01:01G	B*58:01:01G	C*03:02:01G
88	UNKNOWN	0.002105	0.001544	A*02:05:01G	B*58:01:01G	C*07:01:01G
113	UNKNOWN	0.002105	0.001561	A*03:01:01G	B*40:02:01G	C*03:04:01G
121	UNKNOWN	0.002105	0.001607	A*03:01:01G	B*56:01:01G	C*01:02:01G
125	UNKNOWN	0.002105	0.00156	A*03:02:01G	B*35:01:01G	C*04:01:01G
129	UNKNOWN	0.002105	0.00174	A*11:01:01G	B*13:02:01G	C*06:02:01G
135	UNKNOWN	0.002105	0.001637	A*11:01:01G	B*27:05:02G	C*01:02:01G
142	UNKNOWN	0.002105	0.001627	A*11:01:01G	B*40:02:01G	C*02:02:02G
149	UNKNOWN	0.002105	0.001569	A*11:01:01G	B*56:01:01G	C*01:02:01G
154	UNKNOWN	0.002105	0.0015	A*23:01:01G	B*50:01:01G	C*06:02:01G
169	UNKNOWN	0.002105	0.001536	A*24:02:01G	B*37:01:01G	C*06:02:01G
181	UNKNOWN	0.002105	0.001489	A*24:02:01G	B*48:01:01G	C*08:01:01G
182	UNKNOWN	0.002105	0.001503	A*24:02:01G	B*48:01:01G	C*08:03:01G
204	UNKNOWN	0.002105	0.001739	A*26:01:01G	B*13:02:01G	C*06:02:01G
213	UNKNOWN	0.002105	0.001491	A*26:01:01G	B*44:02:01G	C*03:03:01G
219	UNKNOWN	0.002105	0.001604	A*26:01:01G	B*56:01:01G	C*01:02:01G
222	UNKNOWN	0.002105	0.001522	A*29:01:01G	B*35:01:01G	C*04:01:01G
229	UNKNOWN	0.002105	0.001526	A*29:02:01G	B*58:01:01G	C*07:01:01G
232	UNKNOWN	0.002105	0.001523	A*30:01:01G	B*35:01:01G	C*04:01:01G
235	UNKNOWN	0.002105	0.00155	A*30:02:01G	B*18:01:01G	C*05:01:01G
236	UNKNOWN	0.002105	0.001475	A*30:04:01G	B*51:01:01G	C*12:03:01G
240	UNKNOWN	0.002105	0.001488	A*31:01:02G	B*37:01:01G	C*06:02:01G
247	UNKNOWN	0.002105	0.001581	A*31:01:02G	B*51:01:01G	C*15:02:01G
252	UNKNOWN	0.002105	0.001583	A*32:01:01G	B*08:01:01G	C*07:02:01G
266	UNKNOWN	0.002105	0.001583	A*32:01:01G	B*52:01:01G	C*12:02:01G
286	UNKNOWN	0.002105	0.001613	A*68:01:02G	B*18:01:01G	C*07:01:01G
299	UNKNOWN	0.002054	0.00154	A*68:02:01G	B*14:02:01G	C*08:02:01G
215	UNKNOWN	0.002032	0.001483	A*26:01:01G	B*51:01:01G	C*07:01:01G
112	UNKNOWN	0.001954	0.001655	A*03:01:01G	B*39:01:01G	C*12:03:01G
253	UNKNOWN	0.001938	0.001617	A*32:01:01G	B*13:02:01G	C*06:02:01G
244	UNKNOWN	0.001852	0.00153	A*31:01:02G	B*40:01:01G	C*03:04:01G
212	UNKNOWN	0.001851	0.001514	A*26:01:01G	B*41:02:01G	C*17:01:01G
36	UNKNOWN	0.001826	0.00145	A*02:01:01G	B*07:02:01G	C*03:04:01G
259	UNKNOWN	0.00178	0.001542	A*32:01:01G	B*35:08:01G	C*04:01:01G
145	UNKNOWN	0.001644	0.001417	A*11:01:01G	B*49:01:01G	C*07:01:01G
138	UNKNOWN	0.001514	0.0015	A*11:01:01G	B*35:03:01G	C*04:01:01G
116	UNKNOWN	0.001512	0.001415	A*03:01:01G	B*44:02:01G	C*05:01:01G
167	UNKNOWN	0.001389	0.001467	A*24:02:01G	B*35:03:01G	C*04:01:01G
14	UNKNOWN	0.00138	0.001373	A*01:01:01G	B*38:01:01G	C*12:03:01G
20	UNKNOWN	0.001376	0.001285	A*01:01:01G	B*44:02:01G	C*07:04:01G
18	UNKNOWN	0.001337	0.001333	A*01:01:01G	B*41:02:01G	C*17:01:01G
94	UNKNOWN	0.001332	0.001231	A*03:01:01G	B*07:02:01G	C*03:04:01G
184	UNKNOWN	0.001313	0.001403	A*24:02:01G	B*51:01:01G	C*15:02:01G
239	UNKNOWN	0.001306	0.001224	A*31:01:02G	B*35:03:01G	C*04:01:01G
280	UNKNOWN	0.001306	0.001203	A*68:01:01G	B*40:01:01G	C*03:04:01G
136	UNKNOWN	0.001282	0.001246	A*11:01:01G	B*27:05:02G	C*02:02:02G
231	UNKNOWN	0.001222	0.001163	A*30:01:01G	B*15:01:01G	C*03:04:01G
15	UNKNOWN	0.001204	0.001269	A*01:01:01G	B*39:01:01G	C*12:03:01G
10	UNKNOWN	0.001139	0.001287	A*01:01:01G	B*35:01:01G	C*04:01:01G
199	UNKNOWN	0.001126	0.001088	A*25:01:01G	B*51:01:01G	C*07:01:01G
16	UNKNOWN	0.001115	0.001248	A*01:01:01G	B*40:02:01G	C*02:02:02G
143	UNKNOWN	0.00111	0.001253	A*11:01:01G	B*44:02:01G	C*07:04:01G
190	UNKNOWN	0.001106	0.001136	A*25:01:01G	B*08:01:01G	C*07:01:01G
301	UNKNOWN	0.001104	0.001067	A*68:02:01G	B*44:02:01G	C*05:01:01G
211	UNKNOWN	0.001097	0.001183	A*26:01:01G	B*40:01:01G	C*03:04:01G
233	UNKNOWN	0.001082	0.001109	A*30:01:01G	B*44:02:01G	C*07:04:01G
43	UNKNOWN	0.001072	0.001067	A*02:01:01G	B*15:01:01G	C*04:01:01G
268	UNKNOWN	0.001058	0.001016	A*33:01:01G	B*07:02:01G	C*07:02:01G
3	UNKNOWN	0.001053	0.001112	A*01:01:01G	B*14:02:01G	C*08:02:01G
6	UNKNOWN	0.001053	0.001124	A*01:01:01G	B*27:02:01G	C*02:02:02G
8	UNKNOWN	0.001053	0.001057	A*01:01:01G	B*27:05:02G	C*06:02:01G
11	UNKNOWN	0.001053	0.001085	A*01:01:01G	B*35:02:01G	C*04:01:01G
17	UNKNOWN	0.001053	0.00113	A*01:01:01G	B*41:01:01G	C*17:01:01G
19	UNKNOWN	0.001053	0.001038	A*01:01:01G	B*44:02:01G	C*01:02:01G
21	UNKNOWN	0.001053	0.001103	A*01:01:01G	B*44:02:01G	C*08:02:01G
24	UNKNOWN	0.001053	0.001083	A*01:01:01G	B*44:05:01G	C*07:01:01G
25	UNKNOWN	0.001053	0.00109	A*01:01:01G	B*49:01:01G	C*06:02:01G
26	UNKNOWN	0.001053	0.001154	A*01:01:01G	B*50:01:01G	C*06:02:01G
27	UNKNOWN	0.001053	0.001028	A*01:01:01G	B*51:01:01G	C*07:02:01G
29	UNKNOWN	0.001053	0.001131	A*01:01:01G	B*55:01:01G	C*03:03:01G
31	UNKNOWN	0.001053	0.001123	A*01:01:01G	B*58:01:01G	C*03:02:01G
32	UNKNOWN	0.001053	0.001113	A*01:01:01G	B*58:01:01G	C*07:01:01G
33	UNKNOWN	0.001053	0.001077	A*01:02	B*40:01:01G	C*03:04:01G
34	UNKNOWN	0.001053	0.001119	A*01:02	B*49:01:01G	C*07:01:01G
35	UNKNOWN	0.001053	0.001058	A*01:03:01G	B*73:01:01G	C*04:01:01G
45	UNKNOWN	0.001053	0.000968	A*02:01:01G	B*15:125:01	C*03:03:01G
50	UNKNOWN	0.001053	0.001054	A*02:01:01G	B*27:05:03	C*02:02:02G
53	UNKNOWN	0.001053	0.001054	A*02:01:01G	B*35:01:01G	C*06:02:01G
54	UNKNOWN	0.001053	0.001057	A*02:01:01G	B*35:02:01G	C*02:02:02G
56	UNKNOWN	0.001053	0.001005	A*02:01:01G	B*35:03:01G	C*12:02:01G
58	UNKNOWN	0.001053	0.001045	A*02:01:01G	B*39:01:01G	C*02:02:02G
59	UNKNOWN	0.001053	0.00094	A*02:01:01G	B*39:06:02G	C*05:01:01G
63	UNKNOWN	0.001053	0.001112	A*02:01:01G	B*41:01:01G	C*17:01:01G
68	UNKNOWN	0.001053	0.001048	A*02:01:01G	B*44:03:01G	C*15:02:01G
69	UNKNOWN	0.001053	0.001088	A*02:01:01G	B*44:03:01G	C*16:01:01G
70	UNKNOWN	0.001053	0.001129	A*02:01:01G	B*44:05:01G	C*02:02:02G
74	UNKNOWN	0.001053	0.00107	A*02:01:01G	B*51:01:01G	C*02:02:02G
82	UNKNOWN	0.001053	0.001048	A*02:02:01G	B*41:01:01G	C*17:01:01G
83	UNKNOWN	0.001053	0.001035	A*02:05:01G	B*14:02:01G	C*08:02:01G
84	UNKNOWN	0.001053	0.001091	A*02:05:01G	B*15:03:01G	C*08:02:01G
85	UNKNOWN	0.001053	0.00107	A*02:05:01G	B*15:03:01G	C*12:03:01G
87	UNKNOWN	0.001053	0.001095	A*02:05:01G	B*51:01:01G	C*15:02:01G
89	UNKNOWN	0.001053	0.001063	A*02:06:01G	B*40:02:01G	C*03:04:01G
90	UNKNOWN	0.001053	0.00105	A*02:06:01G	B*48:01:01G	C*08:03:01G
91	UNKNOWN	0.001053	0.00105	A*02:06:01G	B*51:01:01G	C*14:02:01G
92	UNKNOWN	0.001053	0.001057	A*02:12	B*52:01:01G	C*12:02:01G
93	UNKNOWN	0.001053	0.001041	A*02:17:01G	B*27:02:01G	C*02:02:02G
96	UNKNOWN	0.001053	0.001004	A*03:01:01G	B*07:05:01G	C*15:05:01G
100	UNKNOWN	0.001053	0.001132	A*03:01:01G	B*15:01:01G	C*03:04:01G
101	UNKNOWN	0.001053	0.001075	A*03:01:01G	B*15:18:01G	C*07:04:01G
103	UNKNOWN	0.001053	0.001087	A*03:01:01G	B*18:03:01G	C*07:01:01G
106	UNKNOWN	0.001053	0.001053	A*03:01:01G	B*35:02:01G	C*04:01:01G
108	UNKNOWN	0.001053	0.001082	A*03:01:01G	B*35:08:01G	C*12:03:01G
109	UNKNOWN	0.001053	0.001016	A*03:01:01G	B*37:01:01G	C*02:02:02G
110	UNKNOWN	0.001053	0.000998	A*03:01:01G	B*38:01:01G	C*07:02:01G
114	UNKNOWN	0.001053	0.001094	A*03:01:01G	B*40:02:01G	C*07:02:01G
115	UNKNOWN	0.001053	0.001041	A*03:01:01G	B*40:06:01G	C*15:02:01G
122	UNKNOWN	0.001053	0.001036	A*03:01:01G	B*58:01:01G	C*07:01:01G
123	UNKNOWN	0.001053	0.000937	A*03:01:14	B*07:02:01G	C*07:02:01G
124	UNKNOWN	0.001053	0.001078	A*03:02:01G	B*08:01:01G	C*07:02:01G
126	UNKNOWN	0.001053	0.001024	A*03:02:01G	B*51:01:01G	C*15:02:01G
130	UNKNOWN	0.001053	0.001164	A*11:01:01G	B*15:01:01G	C*03:04:01G
132	UNKNOWN	0.001053	0.001232	A*11:01:01G	B*18:01:01G	C*07:01:01G
134	UNKNOWN	0.001053	0.001079	A*11:01:01G	B*27:02:01G	C*07:02:01G
139	UNKNOWN	0.001053	0.001104	A*11:01:01G	B*35:03:01G	C*12:03:01G
141	UNKNOWN	0.001053	0.001193	A*11:01:01G	B*40:01:01G	C*03:04:01G
144	UNKNOWN	0.001053	0.001132	A*11:01:01G	B*44:03:01G	C*16:01:01G
150	UNKNOWN	0.001053	0.001069	A*23:01:01G	B*18:01:01G	C*12:03:01G
151	UNKNOWN	0.001053	0.00108	A*23:01:01G	B*41:01:01G	C*17:01:01G
155	UNKNOWN	0.001053	0.001062	A*23:01:01G	B*56:01:01G	C*01:02:01G
158	UNKNOWN	0.001053	0.000979	A*24:02:01G	B*13:02:01G	C*12:03:01G
160	UNKNOWN	0.001053	0.00113	A*24:02:01G	B*15:17:01G	C*07:01:01G
161	UNKNOWN	0.001053	0.001032	A*24:02:01G	B*15:17:01G	C*07:02:01G
178	UNKNOWN	0.001053	0.00118	A*24:02:01G	B*44:02:01G	C*16:04:01G
179	UNKNOWN	0.001053	0.001089	A*24:02:01G	B*44:03:01G	C*04:01:01G
186	UNKNOWN	0.001053	0.001125	A*24:02:01G	B*58:01:01G	C*03:02:01G
187	UNKNOWN	0.001053	0.001008	A*24:03:01G	B*07:02:01G	C*07:02:01G
188	UNKNOWN	0.001053	0.001091	A*24:03:01G	B*08:01:01G	C*07:02:01G
191	UNKNOWN	0.001053	0.001053	A*25:01:01G	B*15:01:01G	C*04:01:01G
192	UNKNOWN	0.001053	0.001146	A*25:01:01G	B*18:01:01G	C*07:01:01G
194	UNKNOWN	0.001053	0.001067	A*25:01:01G	B*18:03:01G	C*07:01:01G
195	UNKNOWN	0.001053	0.001077	A*25:01:01G	B*35:03:01G	C*04:01:01G
196	UNKNOWN	0.001053	0.001156	A*25:01:01G	B*40:01:01G	C*03:04:01G
197	UNKNOWN	0.001053	0.001096	A*25:01:01G	B*41:01:01G	C*07:01:01G
198	UNKNOWN	0.001053	0.001066	A*25:01:01G	B*41:01:01G	C*17:01:01G
200	UNKNOWN	0.001053	0.0011	A*25:01:01G	B*52:01:01G	C*12:02:01G
201	UNKNOWN	0.001053	0.001055	A*25:01:01G	B*55:01:01G	C*03:03:01G
205	UNKNOWN	0.001053	0.001074	A*26:01:01G	B*15:71	C*03:03:01G
207	UNKNOWN	0.001053	0.001061	A*26:01:01G	B*27:02:01G	C*02:02:02G
208	UNKNOWN	0.001053	0.001191	A*26:01:01G	B*27:05:02G	C*01:02:01G
210	UNKNOWN	0.001053	0.001128	A*26:01:01G	B*39:01:01G	C*12:03:01G
214	UNKNOWN	0.001053	0.00113	A*26:01:01G	B*44:05:01G	C*02:02:02G
216	UNKNOWN	0.001053	0.001097	A*26:01:01G	B*51:01:01G	C*14:02:01G
218	UNKNOWN	0.001053	0.000993	A*26:01:01G	B*51:01:01G	C*16:02:01G
220	UNKNOWN	0.001053	0.001098	A*26:01:01G	B*57:01:01G	C*06:02:01G
223	UNKNOWN	0.001053	0.001108	A*29:02:01G	B*37:01:01G	C*06:02:01G
225	UNKNOWN	0.001053	0.001045	A*29:02:01G	B*44:04	C*16:01:01G
226	UNKNOWN	0.001053	0.00105	A*29:02:01G	B*45:01:01G	C*06:02:01G
227	UNKNOWN	0.001053	0.001097	A*29:02:01G	B*49:01:01G	C*07:01:01G
228	UNKNOWN	0.001053	0.001077	A*29:02:01G	B*55:01:01G	C*01:02:01G
234	UNKNOWN	0.001053	0.001119	A*30:01:01G	B*44:02:01G	C*16:04:01G
241	UNKNOWN	0.001053	0.001127	A*31:01:02G	B*38:01:01G	C*12:03:01G
242	UNKNOWN	0.001053	0.000987	A*31:01:02G	B*39:01:01G	C*02:02:02G
245	UNKNOWN	0.001053	0.001074	A*31:01:02G	B*40:02:01G	C*04:01:01G
246	UNKNOWN	0.001053	0.001085	A*31:01:02G	B*44:03:01G	C*04:01:01G
248	UNKNOWN	0.001053	0.001072	A*31:08	B*27:05:02G	C*02:02:02G
249	UNKNOWN	0.001053	0.001081	A*31:08	B*39:01:01G	C*12:03:01G
251	UNKNOWN	0.001053	0.001101	A*32:01:01G	B*08:01:01G	C*07:01:01G
254	UNKNOWN	0.001053	0.00117	A*32:01:01G	B*15:01:01G	C*03:03:01G
255	UNKNOWN	0.001053	0.00111	A*32:01:01G	B*27:02:01G	C*02:02:02G
256	UNKNOWN	0.001053	0.001083	A*32:01:01G	B*27:05:02G	C*01:02:01G
257	UNKNOWN	0.001053	0.00107	A*32:01:01G	B*27:05:03	C*02:02:02G
258	UNKNOWN	0.001053	0.001151	A*32:01:01G	B*35:02:01G	C*02:02:02G
261	UNKNOWN	0.001053	0.001117	A*32:01:01G	B*39:01:01G	C*07:02:01G
264	UNKNOWN	0.001053	0.001106	A*32:01:01G	B*44:02:01G	C*16:04:01G
265	UNKNOWN	0.001053	0.001101	A*32:01:01G	B*51:01:01G	C*15:04:01G
267	UNKNOWN	0.001053	0.001104	A*32:01:01G	B*57:03:01G	C*12:03:01G
270	UNKNOWN	0.001053	0.000979	A*33:03:01G	B*07:02:01G	C*07:02:01G
271	UNKNOWN	0.001053	0.001125	A*33:03:01G	B*18:01:01G	C*12:03:01G
272	UNKNOWN	0.001053	0.001065	A*33:03:01G	B*27:02:01G	C*02:02:02G
273	UNKNOWN	0.001053	0.001063	A*33:03:01G	B*51:07:01	C*15:02:01G
274	UNKNOWN	0.001053	0.001063	A*33:03:01G	B*56:01:01G	C*16:02:01G
277	UNKNOWN	0.001053	0.000997	A*66:01:01G	B*51:01:01G	C*15:02:01G
279	UNKNOWN	0.001053	0.001043	A*68:01:01G	B*37:01:01G	C*06:02:01G
281	UNKNOWN	0.001053	0.001101	A*68:01:01G	B*55:01:01G	C*01:02:01G
283	UNKNOWN	0.001053	0.001104	A*68:01:02G	B*15:01:01G	C*01:02:01G
285	UNKNOWN	0.001053	0.001037	A*68:01:02G	B*18:01:01G	C*05:01:01G
287	UNKNOWN	0.001053	0.001047	A*68:01:02G	B*27:05:02G	C*07:02:01G
288	UNKNOWN	0.001053	0.001086	A*68:01:02G	B*35:01:01G	C*03:03:01G
289	UNKNOWN	0.001053	0.001033	A*68:01:02G	B*35:03:01G	C*15:05:01G
290	UNKNOWN	0.001053	0.001034	A*68:01:02G	B*35:08:01G	C*04:01:01G
292	UNKNOWN	0.001053	0.00111	A*68:01:02G	B*40:06:01G	C*15:02:01G
294	UNKNOWN	0.001053	0.001054	A*68:01:02G	B*48:01:01G	C*08:01:01G
295	UNKNOWN	0.001053	0.001166	A*68:01:02G	B*49:01:01G	C*07:01:01G
296	UNKNOWN	0.001053	0.001074	A*68:01:02G	B*50:01:01G	C*03:03:01G
297	UNKNOWN	0.001053	0.001081	A*68:01:02G	B*51:01:01G	C*16:04:01G
298	UNKNOWN	0.001053	0.001115	A*68:01:02G	B*55:01:01G	C*01:02:01G
300	UNKNOWN	0.001053	0.001072	A*68:02:01G	B*35:08:01G	C*04:01:01G
302	UNKNOWN	0.001053	0.001064	A*68:24	B*27:05:02G	C*01:02:01G
140	UNKNOWN	0.001048	0.001139	A*11:01:01G	B*35:08:01G	C*04:01:01G
131	UNKNOWN	0.001033	0.001059	A*11:01:01G	B*15:01:01G	C*04:01:01G
284	UNKNOWN	0.000884	0.000982	A*68:01:02G	B*15:01:01G	C*03:04:01G
102	UNKNOWN	0.000779	0.000998	A*03:01:01G	B*18:01:01G	C*12:03:01G
159	UNKNOWN	0.000279	0.000653	A*24:02:01G	B*14:02:01G	C*08:02:01G
128	UNKNOWN	0.00012	0.000446	A*11:01:01G	B*08:01:01G	C*07:01:01G
