# Supplementary material for: The Search of Association of HLA Class I and Class II Alleles with COVID-19 Mortality in the Russian Cohort
Source: Int J Mol Sci. 2023 Feb 4;24(4):3068. doi: 10.3390/ijms24043068 (PMC9960097; doi:10.3390/ijms24043068)
Supplement: Supplementary file 1 [file ijms-24-03068-s001.zip › Table S5. Estimated frequency for II class HLA loci.xlsx]

## Sheet: recovered
#	Haplotype	Freq.	s.d.	LocusDRB1	LocusDQB1	LocusDPB1
2	UNKNOWN	0.069248	0.023258	DRB1*01:01:01G	DQB1*05:01:01G	DPB1*04:01:01G
26	UNKNOWN	0.059211	0.020088	DRB1*07:01:01G	DQB1*02:01:01G	DPB1*17:01:01G
66	UNKNOWN	0.051466	0.02012	DRB1*15:01:01G	DQB1*06:02:01G	DPB1*04:01:01G
3	UNKNOWN	0.048535	0.018125	DRB1*01:01:01G	DQB1*05:01:01G	DPB1*04:02:01G
40	UNKNOWN	0.046053	0.017844	DRB1*11:04:01G	DQB1*03:01:01G	DPB1*04:01:01G
25	UNKNOWN	0.039474	0.017902	DRB1*07:01:01G	DQB1*02:01:01G	DPB1*04:01:01G
8	UNKNOWN	0.032895	0.014641	DRB1*03:01:01G	DQB1*02:01:01G	DPB1*01:01:01G
38	UNKNOWN	0.0321	0.016253	DRB1*11:01:01G	DQB1*03:01:01G	DPB1*04:01:01G
59	UNKNOWN	0.026316	0.01424	DRB1*14:01:01G	DQB1*05:03:01G	DPB1*04:01:01G
12	UNKNOWN	0.025861	0.013917	DRB1*04:01:01G	DQB1*03:02:01G	DPB1*02:01:02G
39	UNKNOWN	0.024933	0.014391	DRB1*11:01:01G	DQB1*03:01:01G	DPB1*04:02:01G
6	UNKNOWN	0.019737	0.012327	DRB1*01:02:01G	DQB1*05:01:01G	DPB1*04:01:01G
23	UNKNOWN	0.019737	0.012955	DRB1*07:01:01G	DQB1*02:01:01G	DPB1*02:01:02G
41	UNKNOWN	0.019737	0.012506	DRB1*12:01:01G	DQB1*03:01:01G	DPB1*02:01:02G
58	UNKNOWN	0.019737	0.012349	DRB1*13:03:01G	DQB1*03:01:01G	DPB1*03:01:01G
64	UNKNOWN	0.019737	0.013528	DRB1*15:01:01G	DQB1*06:02:01G	DPB1*02:01:02G
69	UNKNOWN	0.019099	0.012136	DRB1*16:01:01G	DQB1*05:02:01G	DPB1*03:01:01G
17	UNKNOWN	0.017999	0.011763	DRB1*04:02:01G	DQB1*03:02:01G	DPB1*04:02:01G
29	UNKNOWN	0.014882	0.011856	DRB1*07:01:01G	DQB1*03:03:02G	DPB1*04:01:01G
1	UNKNOWN	0.013796	0.011183	DRB1*01:01:01G	DQB1*05:01:01G	DPB1*03:01:01G
20	UNKNOWN	0.013158	0.009937	DRB1*04:04:01G	DQB1*03:02:01G	DPB1*03:01:01G
33	UNKNOWN	0.013158	0.010236	DRB1*08:01:01G	DQB1*04:02:01G	DPB1*03:01:01G
42	UNKNOWN	0.013158	0.0114	DRB1*12:01:01G	DQB1*03:01:01G	DPB1*03:01:01G
43	UNKNOWN	0.013158	0.011587	DRB1*12:01:01G	DQB1*03:01:01G	DPB1*04:01:01G
57	UNKNOWN	0.013158	0.00964	DRB1*13:03:01G	DQB1*03:01:01G	DPB1*02:01:02G
27	UNKNOWN	0.011434	0.010606	DRB1*07:01:01G	DQB1*03:03:02G	DPB1*02:01:02G
37	UNKNOWN	0.008757	0.008786	DRB1*11:01:01G	DQB1*03:01:01G	DPB1*02:01:02G
16	UNKNOWN	0.008316	0.008607	DRB1*04:02:01G	DQB1*03:02:01G	DPB1*04:01:01G
52	UNKNOWN	0.007744	0.008193	DRB1*13:02:01G	DQB1*06:04:01G	DPB1*04:01:01G
65	UNKNOWN	0.007744	0.008596	DRB1*15:01:01G	DQB1*06:02:01G	DPB1*03:01:01G
71	UNKNOWN	0.007217	0.007237	DRB1*16:01:01G	DQB1*05:02:01G	DPB1*04:02:01G
13	UNKNOWN	0.007033	0.007806	DRB1*04:01:01G	DQB1*03:02:01G	DPB1*04:01:01G
4	UNKNOWN	0.006579	0.006515	DRB1*01:01:01G	DQB1*05:01:01G	DPB1*10:01:01G
5	UNKNOWN	0.006579	0.007646	DRB1*01:02:01G	DQB1*05:01:01G	DPB1*02:01:02G
7	UNKNOWN	0.006579	0.006464	DRB1*01:02:01G	DQB1*05:01:01G	DPB1*136:01
9	UNKNOWN	0.006579	0.006343	DRB1*03:01:01G	DQB1*02:01:01G	DPB1*06:01:01G
10	UNKNOWN	0.006579	0.00653	DRB1*03:01:01G	DQB1*03:01:01G	DPB1*04:02:01G
11	UNKNOWN	0.006579	0.006462	DRB1*03:01:01G	DQB1*03:03:02G	DPB1*03:01:01G
14	UNKNOWN	0.006579	0.006725	DRB1*04:01:01G	DQB1*03:02:01G	DPB1*04:02:01G
15	UNKNOWN	0.006579	0.008223	DRB1*04:02:01G	DQB1*03:02:01G	DPB1*03:01:01G
18	UNKNOWN	0.006579	0.006671	DRB1*04:03:01G	DQB1*03:01:01G	DPB1*04:01:01G
19	UNKNOWN	0.006579	0.006665	DRB1*04:03:01G	DQB1*03:05:01G	DPB1*04:01:01G
21	UNKNOWN	0.006579	0.007048	DRB1*04:04:01G	DQB1*03:02:01G	DPB1*13:01:01G
22	UNKNOWN	0.006579	0.006769	DRB1*04:04:01G	DQB1*03:02:01G	DPB1*15:01:01G
24	UNKNOWN	0.006579	0.007621	DRB1*07:01:01G	DQB1*02:01:01G	DPB1*03:01:01G
28	UNKNOWN	0.006579	0.008107	DRB1*07:01:01G	DQB1*03:03:02G	DPB1*03:01:01G
30	UNKNOWN	0.006579	0.0068	DRB1*07:01:01G	DQB1*03:03:02G	DPB1*09:01:01G
31	UNKNOWN	0.006579	0.006772	DRB1*07:01:01G	DQB1*03:03:02G	DPB1*13:01:01G
32	UNKNOWN	0.006579	0.007053	DRB1*08:01:01G	DQB1*04:02:01G	DPB1*02:01:02G
34	UNKNOWN	0.006579	0.00714	DRB1*10:01:01G	DQB1*05:01:01G	DPB1*02:01:02G
35	UNKNOWN	0.006579	0.007166	DRB1*10:01:01G	DQB1*05:01:01G	DPB1*03:01:01G
36	UNKNOWN	0.006579	0.006936	DRB1*10:01:01G	DQB1*05:01:01G	DPB1*10:01:01G
44	UNKNOWN	0.006579	0.006911	DRB1*12:01:01G	DQB1*03:01:01G	DPB1*06:01:01G
45	UNKNOWN	0.006579	0.007942	DRB1*13:01:01G	DQB1*06:03:01G	DPB1*02:01:02G
46	UNKNOWN	0.006579	0.008001	DRB1*13:01:01G	DQB1*06:03:01G	DPB1*03:01:01G
47	UNKNOWN	0.006579	0.0085	DRB1*13:01:01G	DQB1*06:03:01G	DPB1*04:01:01G
48	UNKNOWN	0.006579	0.007123	DRB1*13:01:01G	DQB1*06:03:01G	DPB1*04:02:01G
49	UNKNOWN	0.006579	0.006535	DRB1*13:01:01G	DQB1*06:03:01G	DPB1*130:01
50	UNKNOWN	0.006579	0.006476	DRB1*13:01:01G	DQB1*06:03:01G	DPB1*14:01:01G
53	UNKNOWN	0.006579	0.006734	DRB1*13:02:01G	DQB1*06:04:01G	DPB1*14:01:01G
54	UNKNOWN	0.006579	0.006949	DRB1*13:02:01G	DQB1*06:04:01G	DPB1*15:01:01G
55	UNKNOWN	0.006579	0.006733	DRB1*13:02:01G	DQB1*06:09:01G	DPB1*02:01:02G
56	UNKNOWN	0.006579	0.006654	DRB1*13:02:01G	DQB1*06:09:01G	DPB1*06:01:01G
60	UNKNOWN	0.006579	0.006691	DRB1*14:01:01G	DQB1*05:03:01G	DPB1*23:01:01G
61	UNKNOWN	0.006579	0.006632	DRB1*14:04:01G	DQB1*05:03:01G	DPB1*26:01:02G
62	UNKNOWN	0.006579	0.00694	DRB1*14:05:01G	DQB1*05:03:01G	DPB1*04:01:01G
63	UNKNOWN	0.006579	0.006537	DRB1*15:01:01G	DQB1*05:02:01G	DPB1*02:01:02G
67	UNKNOWN	0.006579	0.007105	DRB1*15:01:01G	DQB1*06:02:01G	DPB1*06:01:01G
68	UNKNOWN	0.006579	0.006302	DRB1*15:02:01G	DQB1*06:01:01G	DPB1*04:01:01G
70	UNKNOWN	0.006579	0.007759	DRB1*16:01:01G	DQB1*05:02:01G	DPB1*04:01:01G
51	UNKNOWN	0.005414	0.006437	DRB1*13:02:01G	DQB1*06:04:01G	DPB1*03:01:01G

## Sheet: deceased
#	Haplotype	Freq.	s.d.	LocusDRB1	LocusDQB1	LocusDPB1
34	UNKNOWN	0.063638	0.015819	DRB1*07:01:01G	DQB1*02:01:01G	DPB1*04:01:01G
93	UNKNOWN	0.06358	0.015459	DRB1*15:01:01G	DQB1*06:02:01G	DPB1*04:01:01G
12	UNKNOWN	0.045879	0.013517	DRB1*03:01:01G	DQB1*02:01:01G	DPB1*04:01:01G
3	UNKNOWN	0.036951	0.012811	DRB1*01:01:01G	DQB1*05:01:01G	DPB1*04:01:01G
58	UNKNOWN	0.032557	0.011543	DRB1*11:01:01G	DQB1*03:01:01G	DPB1*04:01:01G
59	UNKNOWN	0.028963	0.01052	DRB1*11:01:01G	DQB1*03:01:01G	DPB1*04:02:01G
10	UNKNOWN	0.028407	0.009705	DRB1*03:01:01G	DQB1*02:01:01G	DPB1*01:01:01G
64	UNKNOWN	0.025478	0.009963	DRB1*11:04:01G	DQB1*03:01:01G	DPB1*04:02:01G
74	UNKNOWN	0.025245	0.010925	DRB1*13:01:01G	DQB1*06:03:01G	DPB1*04:01:01G
91	UNKNOWN	0.023464	0.009751	DRB1*15:01:01G	DQB1*06:02:01G	DPB1*02:01:02G
103	UNKNOWN	0.021733	0.009602	DRB1*16:01:01G	DQB1*05:02:01G	DPB1*04:02:01G
102	UNKNOWN	0.020889	0.009265	DRB1*16:01:01G	DQB1*05:02:01G	DPB1*04:01:01G
16	UNKNOWN	0.018233	0.008022	DRB1*04:01:01G	DQB1*03:02:01G	DPB1*02:01:02G
35	UNKNOWN	0.017924	0.010092	DRB1*07:01:01G	DQB1*02:01:01G	DPB1*04:02:01G
44	UNKNOWN	0.015924	0.007076	DRB1*07:01:01G	DQB1*03:03:02G	DPB1*13:01:01G
42	UNKNOWN	0.015923	0.007954	DRB1*07:01:01G	DQB1*03:03:02G	DPB1*04:01:01G
69	UNKNOWN	0.015765	0.007939	DRB1*12:01:01G	DQB1*03:01:01G	DPB1*04:01:01G
39	UNKNOWN	0.015214	0.007613	DRB1*07:01:01G	DQB1*02:01:01G	DPB1*17:01:01G
81	UNKNOWN	0.015169	0.006975	DRB1*13:03:01G	DQB1*03:01:01G	DPB1*03:01:01G
19	UNKNOWN	0.012739	0.006746	DRB1*04:02:01G	DQB1*03:02:01G	DPB1*04:01:01G
24	UNKNOWN	0.012739	0.007331	DRB1*04:04:01G	DQB1*03:02:01G	DPB1*04:01:01G
62	UNKNOWN	0.012739	0.007266	DRB1*11:04:01G	DQB1*03:01:01G	DPB1*02:01:02G
98	UNKNOWN	0.012739	0.007102	DRB1*15:02:01G	DQB1*06:01:01G	DPB1*04:01:01G
52	UNKNOWN	0.01231	0.00677	DRB1*09:01:02G	DQB1*03:03:02G	DPB1*04:02:01G
13	UNKNOWN	0.011701	0.007407	DRB1*03:01:01G	DQB1*02:01:01G	DPB1*04:02:01G
4	UNKNOWN	0.011454	0.008101	DRB1*01:01:01G	DQB1*05:01:01G	DPB1*04:02:01G
72	UNKNOWN	0.0113	0.00737	DRB1*13:01:01G	DQB1*06:03:01G	DPB1*02:01:02G
92	UNKNOWN	0.011067	0.007059	DRB1*15:01:01G	DQB1*06:02:01G	DPB1*03:01:01G
86	UNKNOWN	0.010354	0.007186	DRB1*14:01:01G	DQB1*05:03:01G	DPB1*04:01:01G
46	UNKNOWN	0.010201	0.006169	DRB1*08:01:01G	DQB1*04:02:01G	DPB1*02:01:02G
11	UNKNOWN	0.009554	0.006597	DRB1*03:01:01G	DQB1*02:01:01G	DPB1*03:01:01G
15	UNKNOWN	0.009554	0.0061	DRB1*04:01:01G	DQB1*03:01:01G	DPB1*04:01:01G
41	UNKNOWN	0.009554	0.006423	DRB1*07:01:01G	DQB1*03:03:02G	DPB1*02:01:02G
54	UNKNOWN	0.009554	0.005884	DRB1*10:01:01G	DQB1*05:01:01G	DPB1*04:01:01G
60	UNKNOWN	0.009554	0.005668	DRB1*11:03:01G	DQB1*03:01:01G	DPB1*04:02:01G
2	UNKNOWN	0.00892	0.006403	DRB1*01:01:01G	DQB1*05:01:01G	DPB1*03:01:01G
47	UNKNOWN	0.008907	0.005429	DRB1*08:01:01G	DQB1*04:02:01G	DPB1*04:02:01G
56	UNKNOWN	0.00779	0.006182	DRB1*11:01:01G	DQB1*03:01:01G	DPB1*02:01:02G
37	UNKNOWN	0.00759	0.005348	DRB1*07:01:01G	DQB1*02:01:01G	DPB1*10:01:01G
57	UNKNOWN	0.007124	0.005536	DRB1*11:01:01G	DQB1*03:01:01G	DPB1*03:01:01G
88	UNKNOWN	0.007079	0.005014	DRB1*14:01:01G	DQB1*05:03:01G	DPB1*17:01:01G
51	UNKNOWN	0.006798	0.005382	DRB1*09:01:02G	DQB1*03:03:02G	DPB1*04:01:01G
6	UNKNOWN	0.006369	0.004577	DRB1*01:01:01G	DQB1*05:01:01G	DPB1*13:01:01G
14	UNKNOWN	0.006369	0.004773	DRB1*04:01:01G	DQB1*03:01:01G	DPB1*03:01:01G
30	UNKNOWN	0.006369	0.004588	DRB1*04:08:01G	DQB1*03:04:01G	DPB1*15:01:01G
71	UNKNOWN	0.006369	0.004824	DRB1*13:01:01G	DQB1*06:03:01G	DPB1*01:01:01G
75	UNKNOWN	0.006369	0.004862	DRB1*13:01:01G	DQB1*06:03:01G	DPB1*19:01:01G
76	UNKNOWN	0.006369	0.004795	DRB1*13:02:01G	DQB1*06:04:01G	DPB1*02:01:02G
77	UNKNOWN	0.006369	0.004933	DRB1*13:02:01G	DQB1*06:04:01G	DPB1*04:01:01G
32	UNKNOWN	0.006209	0.006123	DRB1*07:01:01G	DQB1*02:01:01G	DPB1*02:01:02G
73	UNKNOWN	0.004857	0.004695	DRB1*13:01:01G	DQB1*06:03:01G	DPB1*03:01:01G
85	UNKNOWN	0.004241	0.004211	DRB1*14:01:01G	DQB1*05:03:01G	DPB1*02:01:02G
18	UNKNOWN	0.00406	0.004086	DRB1*04:01:01G	DQB1*03:02:01G	DPB1*04:02:01G
33	UNKNOWN	0.003819	0.005114	DRB1*07:01:01G	DQB1*02:01:01G	DPB1*03:01:01G
87	UNKNOWN	0.003804	0.003888	DRB1*14:01:01G	DQB1*05:03:01G	DPB1*04:02:01G
94	UNKNOWN	0.0038	0.003564	DRB1*15:01:01G	DQB1*06:02:01G	DPB1*05:01:01G
97	UNKNOWN	0.0038	0.003962	DRB1*15:02:01G	DQB1*06:01:01G	DPB1*02:01:02G
80	UNKNOWN	0.003775	0.00375	DRB1*13:03:01G	DQB1*03:01:01G	DPB1*02:01:02G
31	UNKNOWN	0.00344	0.003428	DRB1*07:01:01G	DQB1*02:01:01G	DPB1*01:01:01G
82	UNKNOWN	0.003349	0.003502	DRB1*13:03:01G	DQB1*03:01:01G	DPB1*04:02:01G
68	UNKNOWN	0.003344	0.003655	DRB1*12:01:01G	DQB1*03:01:01G	DPB1*02:01:02G
1	UNKNOWN	0.003185	0.004419	DRB1*01:01:01G	DQB1*05:01:01G	DPB1*02:01:02G
5	UNKNOWN	0.003185	0.003336	DRB1*01:01:01G	DQB1*05:01:01G	DPB1*05:01:01G
7	UNKNOWN	0.003185	0.003105	DRB1*01:01:01G	DQB1*05:01:01G	DPB1*23:01:01G
8	UNKNOWN	0.003185	0.003198	DRB1*01:02:01G	DQB1*05:01:01G	DPB1*04:01:01G
9	UNKNOWN	0.003185	0.003382	DRB1*01:02:01G	DQB1*05:01:01G	DPB1*04:02:01G
17	UNKNOWN	0.003185	0.003909	DRB1*04:01:01G	DQB1*03:02:01G	DPB1*04:01:01G
20	UNKNOWN	0.003185	0.003326	DRB1*04:02:01G	DQB1*03:02:01G	DPB1*23:01:01G
21	UNKNOWN	0.003185	0.003289	DRB1*04:03:01G	DQB1*03:02:01G	DPB1*10:01:01G
22	UNKNOWN	0.003185	0.003326	DRB1*04:03:01G	DQB1*03:05:01G	DPB1*04:02:01G
23	UNKNOWN	0.003185	0.003298	DRB1*04:04:01G	DQB1*03:02:01G	DPB1*03:01:01G
25	UNKNOWN	0.003185	0.003164	DRB1*04:04:01G	DQB1*03:02:01G	DPB1*06:01:01G
26	UNKNOWN	0.003185	0.003388	DRB1*04:05:01G	DQB1*04:01:01G	DPB1*05:01:01G
27	UNKNOWN	0.003185	0.003125	DRB1*04:06:01G	DQB1*04:02:01G	DPB1*04:02:01G
28	UNKNOWN	0.003185	0.00314	DRB1*04:07:01G	DQB1*03:01:01G	DPB1*04:02:01G
29	UNKNOWN	0.003185	0.003285	DRB1*04:08:01G	DQB1*03:01:01G	DPB1*02:01:02G
36	UNKNOWN	0.003185	0.003152	DRB1*07:01:01G	DQB1*02:01:01G	DPB1*06:01:01G
38	UNKNOWN	0.003185	0.003204	DRB1*07:01:01G	DQB1*02:01:01G	DPB1*15:01:01G
40	UNKNOWN	0.003185	0.003241	DRB1*07:01:01G	DQB1*02:01:01G	DPB1*36:01
43	UNKNOWN	0.003185	0.003171	DRB1*07:01:01G	DQB1*03:03:02G	DPB1*06:01:01G
45	UNKNOWN	0.003185	0.003399	DRB1*07:01:01G	DQB1*03:03:02G	DPB1*14:01:01G
48	UNKNOWN	0.003185	0.003323	DRB1*08:01:01G	DQB1*04:02:01G	DPB1*15:01:01G
49	UNKNOWN	0.003185	0.003299	DRB1*08:04:01G	DQB1*04:02:01G	DPB1*03:01:01G
50	UNKNOWN	0.003185	0.003131	DRB1*09:01:02G	DQB1*03:03:02G	DPB1*02:02:01G
53	UNKNOWN	0.003185	0.003557	DRB1*10:01:01G	DQB1*05:01:01G	DPB1*03:01:01G
55	UNKNOWN	0.003185	0.00323	DRB1*10:01:01G	DQB1*05:01:01G	DPB1*05:01:01G
61	UNKNOWN	0.003185	0.003216	DRB1*11:03:01G	DQB1*03:01:01G	DPB1*15:01:01G
63	UNKNOWN	0.003185	0.003642	DRB1*11:04:01G	DQB1*03:01:01G	DPB1*03:01:01G
65	UNKNOWN	0.003185	0.003148	DRB1*11:04:01G	DQB1*03:01:01G	DPB1*14:01:01G
66	UNKNOWN	0.003185	0.003204	DRB1*11:04:01G	DQB1*03:01:01G	DPB1*23:01:01G
67	UNKNOWN	0.003185	0.003127	DRB1*11:04:01G	DQB1*03:01:01G	DPB1*88:01
70	UNKNOWN	0.003185	0.003375	DRB1*12:01:01G	DQB1*03:01:01G	DPB1*05:01:01G
78	UNKNOWN	0.003185	0.003302	DRB1*13:02:01G	DQB1*06:04:01G	DPB1*11:01:01G
79	UNKNOWN	0.003185	0.003014	DRB1*13:02:01G	DQB1*06:09:01G	DPB1*04:01:01G
83	UNKNOWN	0.003185	0.003301	DRB1*13:03:01G	DQB1*03:01:01G	DPB1*10:01:01G
84	UNKNOWN	0.003185	0.003133	DRB1*13:05:01	DQB1*03:01:01G	DPB1*04:02:01G
89	UNKNOWN	0.003185	0.003292	DRB1*14:03:01G	DQB1*03:01:01G	DPB1*05:01:01G
90	UNKNOWN	0.003185	0.003186	DRB1*15:01:01G	DQB1*05:02:01G	DPB1*14:01:01G
95	UNKNOWN	0.003185	0.003147	DRB1*15:01:01G	DQB1*06:03:01G	DPB1*04:02:01G
96	UNKNOWN	0.003185	0.003363	DRB1*15:01:01G	DQB1*06:03:01G	DPB1*14:01:01G
100	UNKNOWN	0.003185	0.003148	DRB1*15:02:01G	DQB1*06:01:01G	DPB1*14:01:01G
101	UNKNOWN	0.003185	0.003126	DRB1*15:02:02	DQB1*05:02:01G	DPB1*04:01:01G
104	UNKNOWN	0.003185	0.003271	DRB1*16:01:01G	DQB1*05:02:01G	DPB1*09:01:01G
106	UNKNOWN	0.003185	0.003324	DRB1*16:01:01G	DQB1*05:02:01G	DPB1*23:01:01G
107	UNKNOWN	0.003185	0.003255	DRB1*16:02:01G	DQB1*06:01:01G	DPB1*03:01:01G
99	UNKNOWN	0.002569	0.002978	DRB1*15:02:01G	DQB1*06:01:01G	DPB1*05:01:01G
105	UNKNOWN	0.001964	0.002513	DRB1*16:01:01G	DQB1*05:02:01G	DPB1*10:01:01G

## Sheet: registry
#	Haplotype	Freq.	s.d.	LocusDRB1	LocusDQB1	LocusDPB1
177	UNKNOWN	0.071215	0.009213	DRB1*15:01:01G	DQB1*06:02:01G	DPB1*04:01:01G
109	UNKNOWN	0.051326	0.007843	DRB1*11:01:01G	DQB1*03:01:01G	DPB1*04:01:01G
71	UNKNOWN	0.047189	0.008055	DRB1*07:01:01G	DQB1*02:01:01G	DPB1*04:01:01G
3	UNKNOWN	0.043229	0.007617	DRB1*01:01:01G	DQB1*05:01:01G	DPB1*04:01:01G
24	UNKNOWN	0.039908	0.007384	DRB1*03:01:01G	DQB1*02:01:01G	DPB1*04:01:01G
140	UNKNOWN	0.027711	0.006038	DRB1*13:01:01G	DQB1*06:03:01G	DPB1*04:01:01G
22	UNKNOWN	0.022097	0.00475	DRB1*03:01:01G	DQB1*02:01:01G	DPB1*01:01:01G
4	UNKNOWN	0.02088	0.005325	DRB1*01:01:01G	DQB1*05:01:01G	DPB1*04:02:01G
158	UNKNOWN	0.019561	0.00455	DRB1*13:03:01G	DQB1*03:01:01G	DPB1*03:01:01G
123	UNKNOWN	0.018076	0.004908	DRB1*11:04:01G	DQB1*03:01:01G	DPB1*04:02:01G
195	UNKNOWN	0.015805	0.005046	DRB1*16:01:01G	DQB1*05:02:01G	DPB1*04:01:01G
23	UNKNOWN	0.015219	0.004857	DRB1*03:01:01G	DQB1*02:01:01G	DPB1*02:01:02G
76	UNKNOWN	0.015191	0.004181	DRB1*07:01:01G	DQB1*02:01:01G	DPB1*17:01:01G
69	UNKNOWN	0.015148	0.005138	DRB1*07:01:01G	DQB1*02:01:01G	DPB1*02:01:02G
122	UNKNOWN	0.014591	0.004775	DRB1*11:04:01G	DQB1*03:01:01G	DPB1*04:01:01G
130	UNKNOWN	0.013844	0.004124	DRB1*12:01:01G	DQB1*03:01:01G	DPB1*04:01:01G
72	UNKNOWN	0.013754	0.004941	DRB1*07:01:01G	DQB1*02:01:01G	DPB1*04:02:01G
182	UNKNOWN	0.013684	0.003885	DRB1*15:01:01G	DQB1*06:02:01G	DPB1*23:01:01G
139	UNKNOWN	0.01357	0.004215	DRB1*13:01:01G	DQB1*06:03:01G	DPB1*03:01:01G
121	UNKNOWN	0.013523	0.004479	DRB1*11:04:01G	DQB1*03:01:01G	DPB1*02:01:02G
25	UNKNOWN	0.013497	0.004418	DRB1*03:01:01G	DQB1*02:01:01G	DPB1*04:02:01G
47	UNKNOWN	0.012861	0.004285	DRB1*04:04:01G	DQB1*03:02:01G	DPB1*04:01:01G
85	UNKNOWN	0.01159	0.003673	DRB1*08:01:01G	DQB1*04:02:01G	DPB1*03:01:01G
35	UNKNOWN	0.011416	0.003889	DRB1*04:01:01G	DQB1*03:02:01G	DPB1*04:01:01G
39	UNKNOWN	0.011308	0.003711	DRB1*04:02:01G	DQB1*03:02:01G	DPB1*04:01:01G
80	UNKNOWN	0.010647	0.003804	DRB1*07:01:01G	DQB1*03:03:02G	DPB1*04:01:01G
138	UNKNOWN	0.009459	0.00412	DRB1*13:01:01G	DQB1*06:03:01G	DPB1*02:01:02G
31	UNKNOWN	0.009435	0.003468	DRB1*04:01:01G	DQB1*03:01:01G	DPB1*04:01:01G
107	UNKNOWN	0.009244	0.004126	DRB1*11:01:01G	DQB1*03:01:01G	DPB1*02:01:02G
102	UNKNOWN	0.008563	0.003655	DRB1*10:01:01G	DQB1*05:01:01G	DPB1*04:01:01G
193	UNKNOWN	0.008302	0.003805	DRB1*16:01:01G	DQB1*05:02:01G	DPB1*02:01:02G
2	UNKNOWN	0.007763	0.003559	DRB1*01:01:01G	DQB1*05:01:01G	DPB1*03:01:01G
118	UNKNOWN	0.007645	0.003162	DRB1*11:03:01G	DQB1*03:01:01G	DPB1*04:01:01G
175	UNKNOWN	0.007483	0.003921	DRB1*15:01:01G	DQB1*06:02:01G	DPB1*02:01:02G
14	UNKNOWN	0.0071	0.003191	DRB1*01:02:01G	DQB1*05:01:01G	DPB1*04:01:01G
160	UNKNOWN	0.006781	0.002983	DRB1*13:03:01G	DQB1*03:01:01G	DPB1*04:02:01G
110	UNKNOWN	0.006727	0.003724	DRB1*11:01:01G	DQB1*03:01:01G	DPB1*04:02:01G
196	UNKNOWN	0.006689	0.003461	DRB1*16:01:01G	DQB1*05:02:01G	DPB1*04:02:01G
78	UNKNOWN	0.006521	0.00316	DRB1*07:01:01G	DQB1*03:03:02G	DPB1*02:01:02G
194	UNKNOWN	0.006512	0.003254	DRB1*16:01:01G	DQB1*05:02:01G	DPB1*03:01:01G
189	UNKNOWN	0.006371	0.003094	DRB1*15:02:01G	DQB1*06:01:01G	DPB1*04:01:01G
74	UNKNOWN	0.006307	0.002882	DRB1*07:01:01G	DQB1*02:01:01G	DPB1*11:01:01G
167	UNKNOWN	0.005977	0.002673	DRB1*14:01:01G	DQB1*05:03:01G	DPB1*04:01:01G
129	UNKNOWN	0.005924	0.002988	DRB1*12:01:01G	DQB1*03:01:01G	DPB1*02:01:02G
86	UNKNOWN	0.005861	0.00296	DRB1*08:01:01G	DQB1*04:02:01G	DPB1*04:01:01G
157	UNKNOWN	0.005734	0.002698	DRB1*13:03:01G	DQB1*03:01:01G	DPB1*02:01:02G
178	UNKNOWN	0.005725	0.003401	DRB1*15:01:01G	DQB1*06:02:01G	DPB1*04:02:01G
82	UNKNOWN	0.005263	0.002395	DRB1*07:01:01G	DQB1*03:03:02G	DPB1*13:01:01G
8	UNKNOWN	0.005081	0.002625	DRB1*01:01:01G	DQB1*05:01:01G	DPB1*10:01:01G
147	UNKNOWN	0.004803	0.002931	DRB1*13:02:01G	DQB1*06:04:01G	DPB1*04:01:01G
70	UNKNOWN	0.004601	0.002986	DRB1*07:01:01G	DQB1*02:01:01G	DPB1*03:01:01G
145	UNKNOWN	0.004572	0.002655	DRB1*13:02:01G	DQB1*06:04:01G	DPB1*02:01:02G
141	UNKNOWN	0.004323	0.003287	DRB1*13:01:01G	DQB1*06:03:01G	DPB1*04:02:01G
95	UNKNOWN	0.004255	0.002415	DRB1*09:01:02G	DQB1*03:03:02G	DPB1*02:01:02G
5	UNKNOWN	0.004211	0.002383	DRB1*01:01:01G	DQB1*05:01:01G	DPB1*05:01:01G
119	UNKNOWN	0.003967	0.002293	DRB1*11:03:01G	DQB1*03:01:01G	DPB1*04:02:01G
41	UNKNOWN	0.00396	0.002129	DRB1*04:03:01G	DQB1*03:02:01G	DPB1*02:01:02G
48	UNKNOWN	0.003916	0.002533	DRB1*04:04:01G	DQB1*03:02:01G	DPB1*04:02:01G
79	UNKNOWN	0.003862	0.002467	DRB1*07:01:01G	DQB1*03:03:02G	DPB1*03:01:01G
108	UNKNOWN	0.003745	0.002589	DRB1*11:01:01G	DQB1*03:01:01G	DPB1*03:01:01G
146	UNKNOWN	0.003744	0.002304	DRB1*13:02:01G	DQB1*06:04:01G	DPB1*03:01:01G
87	UNKNOWN	0.003726	0.00238	DRB1*08:01:01G	DQB1*04:02:01G	DPB1*04:02:01G
101	UNKNOWN	0.003696	0.002294	DRB1*10:01:01G	DQB1*05:01:01G	DPB1*03:01:01G
34	UNKNOWN	0.003684	0.002316	DRB1*04:01:01G	DQB1*03:02:01G	DPB1*03:01:01G
187	UNKNOWN	0.003554	0.002362	DRB1*15:02:01G	DQB1*06:01:01G	DPB1*02:01:02G
103	UNKNOWN	0.003434	0.002366	DRB1*10:01:01G	DQB1*05:01:01G	DPB1*04:02:01G
188	UNKNOWN	0.003358	0.002171	DRB1*15:02:01G	DQB1*06:01:01G	DPB1*03:01:01G
46	UNKNOWN	0.003333	0.002431	DRB1*04:04:01G	DQB1*03:02:01G	DPB1*02:01:02G
204	UNKNOWN	0.003262	0.002135	DRB1*16:02:01G	DQB1*05:02:01G	DPB1*04:01:01G
7	UNKNOWN	0.003158	0.001971	DRB1*01:01:01G	DQB1*05:01:01G	DPB1*09:01:01G
149	UNKNOWN	0.003158	0.001879	DRB1*13:02:01G	DQB1*06:04:01G	DPB1*05:01:01G
153	UNKNOWN	0.003158	0.001976	DRB1*13:02:01G	DQB1*06:09:01G	DPB1*02:01:02G
172	UNKNOWN	0.003111	0.001862	DRB1*15:01:01G	DQB1*05:02:01G	DPB1*14:01:01G
73	UNKNOWN	0.003064	0.002177	DRB1*07:01:01G	DQB1*02:01:01G	DPB1*10:01:01G
27	UNKNOWN	0.002956	0.00193	DRB1*03:01:01G	DQB1*02:01:01G	DPB1*15:01:01G
98	UNKNOWN	0.002953	0.002113	DRB1*09:01:02G	DQB1*03:03:02G	DPB1*04:02:01G
142	UNKNOWN	0.002831	0.00199	DRB1*13:01:01G	DQB1*06:03:01G	DPB1*17:01:01G
1	UNKNOWN	0.002786	0.002772	DRB1*01:01:01G	DQB1*05:01:01G	DPB1*02:01:02G
30	UNKNOWN	0.002756	0.002086	DRB1*04:01:01G	DQB1*03:01:01G	DPB1*02:01:02G
33	UNKNOWN	0.002612	0.002136	DRB1*04:01:01G	DQB1*03:02:01G	DPB1*02:01:02G
190	UNKNOWN	0.002507	0.001993	DRB1*15:02:01G	DQB1*06:01:01G	DPB1*04:02:01G
42	UNKNOWN	0.002356	0.00169	DRB1*04:03:01G	DQB1*03:02:01G	DPB1*04:01:01G
176	UNKNOWN	0.002283	0.002081	DRB1*15:01:01G	DQB1*06:02:01G	DPB1*03:01:01G
40	UNKNOWN	0.002105	0.001585	DRB1*04:02:01G	DQB1*03:02:01G	DPB1*05:01:01G
55	UNKNOWN	0.002105	0.001527	DRB1*04:05:01G	DQB1*04:01:01G	DPB1*04:02:01G
75	UNKNOWN	0.002105	0.001659	DRB1*07:01:01G	DQB1*02:01:01G	DPB1*14:01:01G
89	UNKNOWN	0.002105	0.001575	DRB1*08:01:01G	DQB1*04:02:01G	DPB1*10:01:01G
105	UNKNOWN	0.002105	0.001517	DRB1*10:01:01G	DQB1*05:01:01G	DPB1*09:01:01G
125	UNKNOWN	0.002105	0.001599	DRB1*11:04:01G	DQB1*03:01:01G	DPB1*13:01:01G
135	UNKNOWN	0.002105	0.001558	DRB1*13:01:01G	DQB1*03:01:01G	DPB1*02:01:02G
144	UNKNOWN	0.002105	0.001554	DRB1*13:01:01G	DQB1*06:03:01G	DPB1*20:01:01G
170	UNKNOWN	0.002105	0.001554	DRB1*15:01:01G	DQB1*05:02:01G	DPB1*04:02:01G
185	UNKNOWN	0.002105	0.001553	DRB1*15:01:01G	DQB1*06:03:01G	DPB1*14:01:01G
58	UNKNOWN	0.002086	0.001632	DRB1*04:07:01G	DQB1*03:01:01G	DPB1*03:01:01G
199	UNKNOWN	0.001929	0.001583	DRB1*16:01:01G	DQB1*05:02:01G	DPB1*10:01:01G
62	UNKNOWN	0.001914	0.00154	DRB1*04:08:01G	DQB1*03:01:01G	DPB1*02:01:02G
127	UNKNOWN	0.001873	0.001532	DRB1*11:04:01G	DQB1*03:01:01G	DPB1*17:01:01G
44	UNKNOWN	0.00184	0.001417	DRB1*04:03:01G	DQB1*03:05:01G	DPB1*04:01:01G
100	UNKNOWN	0.00176	0.001428	DRB1*09:01:02G	DQB1*03:03:02G	DPB1*10:01:01G
13	UNKNOWN	0.001694	0.001481	DRB1*01:02:01G	DQB1*05:01:01G	DPB1*03:01:01G
97	UNKNOWN	0.001688	0.001706	DRB1*09:01:02G	DQB1*03:03:02G	DPB1*04:01:01G
148	UNKNOWN	0.001617	0.001644	DRB1*13:02:01G	DQB1*06:04:01G	DPB1*04:02:01G
159	UNKNOWN	0.001609	0.001708	DRB1*13:03:01G	DQB1*03:01:01G	DPB1*04:01:01G
179	UNKNOWN	0.001513	0.001451	DRB1*15:01:01G	DQB1*06:02:01G	DPB1*05:01:01G
93	UNKNOWN	0.001512	0.001307	DRB1*08:04:01G	DQB1*03:01:01G	DPB1*02:01:02G
106	UNKNOWN	0.001409	0.001329	DRB1*10:01:01G	DQB1*05:01:01G	DPB1*17:01:01G
15	UNKNOWN	0.001405	0.001545	DRB1*01:02:01G	DQB1*05:01:01G	DPB1*04:02:01G
113	UNKNOWN	0.001405	0.001315	DRB1*11:01:01G	DQB1*03:01:01G	DPB1*13:01:01G
166	UNKNOWN	0.001392	0.001231	DRB1*14:01:01G	DQB1*05:03:01G	DPB1*03:01:01G
38	UNKNOWN	0.001324	0.001539	DRB1*04:02:01G	DQB1*03:02:01G	DPB1*02:01:02G
6	UNKNOWN	0.001313	0.001269	DRB1*01:01:01G	DQB1*05:01:01G	DPB1*06:01:01G
51	UNKNOWN	0.001295	0.001259	DRB1*04:04:01G	DQB1*03:02:01G	DPB1*17:01:01G
181	UNKNOWN	0.001255	0.001271	DRB1*15:01:01G	DQB1*06:02:01G	DPB1*15:01:01G
63	UNKNOWN	0.001244	0.00122	DRB1*04:08:01G	DQB1*03:01:01G	DPB1*04:01:01G
114	UNKNOWN	0.001237	0.001246	DRB1*11:01:01G	DQB1*03:01:01G	DPB1*15:01:01G
36	UNKNOWN	0.001235	0.001239	DRB1*04:01:01G	DQB1*03:02:01G	DPB1*06:01:01G
59	UNKNOWN	0.001197	0.001266	DRB1*04:07:01G	DQB1*03:01:01G	DPB1*04:01:01G
96	UNKNOWN	0.001106	0.00119	DRB1*09:01:02G	DQB1*03:03:02G	DPB1*03:01:01G
169	UNKNOWN	0.0011	0.001187	DRB1*15:01:01G	DQB1*05:02:01G	DPB1*02:01:02G
201	UNKNOWN	0.0011	0.001141	DRB1*16:01:01G	DQB1*05:02:01G	DPB1*14:01:01G
81	UNKNOWN	0.001075	0.00146	DRB1*07:01:01G	DQB1*03:03:02G	DPB1*04:02:01G
26	UNKNOWN	0.001061	0.001183	DRB1*03:01:01G	DQB1*02:01:01G	DPB1*11:01:01G
68	UNKNOWN	0.001061	0.001009	DRB1*07:01:01G	DQB1*02:01:01G	DPB1*01:01:01G
9	UNKNOWN	0.001053	0.001129	DRB1*01:01:01G	DQB1*05:01:01G	DPB1*19:01:01G
10	UNKNOWN	0.001053	0.001064	DRB1*01:01:01G	DQB1*05:01:01G	DPB1*23:01:01G
11	UNKNOWN	0.001053	0.001076	DRB1*01:01:01G	DQB1*05:04:01G	DPB1*02:01:02G
12	UNKNOWN	0.001053	0.001096	DRB1*01:01:01G	DQB1*05:04:01G	DPB1*03:01:01G
16	UNKNOWN	0.001053	0.001087	DRB1*01:02:01G	DQB1*05:01:01G	DPB1*09:01:01G
17	UNKNOWN	0.001053	0.001127	DRB1*01:02:01G	DQB1*05:01:01G	DPB1*13:01:01G
18	UNKNOWN	0.001053	0.001084	DRB1*01:02:01G	DQB1*05:01:01G	DPB1*15:01:01G
20	UNKNOWN	0.001053	0.001129	DRB1*01:02:01G	DQB1*05:01:01G	DPB1*23:01:01G
21	UNKNOWN	0.001053	0.001006	DRB1*01:03:01G	DQB1*05:01:01G	DPB1*04:02:01G
28	UNKNOWN	0.001053	0.001055	DRB1*03:01:01G	DQB1*03:03:02G	DPB1*16:01:01G
29	UNKNOWN	0.001053	0.001048	DRB1*04:01:01G	DQB1*02:01:01G	DPB1*10:01:01G
37	UNKNOWN	0.001053	0.001133	DRB1*04:01:01G	DQB1*03:02:01G	DPB1*11:01:01G
45	UNKNOWN	0.001053	0.001083	DRB1*04:03:01G	DQB1*03:05:01G	DPB1*23:01:01G
49	UNKNOWN	0.001053	0.001138	DRB1*04:04:01G	DQB1*03:02:01G	DPB1*06:01:01G
52	UNKNOWN	0.001053	0.000934	DRB1*04:05:01G	DQB1*02:01:01G	DPB1*04:01:01G
53	UNKNOWN	0.001053	0.000975	DRB1*04:05:01G	DQB1*03:02:01G	DPB1*02:01:02G
54	UNKNOWN	0.001053	0.001073	DRB1*04:05:01G	DQB1*03:02:01G	DPB1*13:01:01G
56	UNKNOWN	0.001053	0.001024	DRB1*04:06:01G	DQB1*03:02:01G	DPB1*02:01:02G
60	UNKNOWN	0.001053	0.001111	DRB1*04:07:01G	DQB1*03:01:01G	DPB1*13:01:01G
61	UNKNOWN	0.001053	0.001033	DRB1*04:07:01G	DQB1*03:01:01G	DPB1*23:01:01G
64	UNKNOWN	0.001053	0.001117	DRB1*04:08:01G	DQB1*03:04:01G	DPB1*04:01:01G
65	UNKNOWN	0.001053	0.001145	DRB1*04:08:01G	DQB1*03:04:01G	DPB1*04:02:01G
66	UNKNOWN	0.001053	0.001037	DRB1*04:08:01G	DQB1*03:04:01G	DPB1*15:01:01G
67	UNKNOWN	0.001053	0.001138	DRB1*04:10:01G	DQB1*04:02:01G	DPB1*01:01:01G
77	UNKNOWN	0.001053	0.000961	DRB1*07:01:01G	DQB1*02:01:01G	DPB1*88:01
83	UNKNOWN	0.001053	0.001049	DRB1*08:01:01G	DQB1*03:02:01G	DPB1*01:01:01G
84	UNKNOWN	0.001053	0.001018	DRB1*08:01:01G	DQB1*03:02:01G	DPB1*02:01:02G
90	UNKNOWN	0.001053	0.001094	DRB1*08:01:01G	DQB1*04:02:01G	DPB1*20:01:01G
91	UNKNOWN	0.001053	0.001054	DRB1*08:03:02G	DQB1*03:01:01G	DPB1*17:01:01G
92	UNKNOWN	0.001053	0.001006	DRB1*08:03:02G	DQB1*06:01:01G	DPB1*04:02:01G
111	UNKNOWN	0.001053	0.001136	DRB1*11:01:01G	DQB1*03:01:01G	DPB1*05:01:01G
112	UNKNOWN	0.001053	0.001085	DRB1*11:01:01G	DQB1*03:01:01G	DPB1*06:01:01G
115	UNKNOWN	0.001053	0.001061	DRB1*11:01:01G	DQB1*06:02:01G	DPB1*04:02:01G
116	UNKNOWN	0.001053	0.001051	DRB1*11:03:01G	DQB1*03:01:01G	DPB1*01:01:01G
126	UNKNOWN	0.001053	0.001117	DRB1*11:04:01G	DQB1*03:01:01G	DPB1*14:01:01G
128	UNKNOWN	0.001053	0.001022	DRB1*11:87	DQB1*03:01:01G	DPB1*04:01:01G
131	UNKNOWN	0.001053	0.001112	DRB1*12:01:01G	DQB1*03:01:01G	DPB1*11:01:01G
133	UNKNOWN	0.001053	0.001051	DRB1*12:02:01G	DQB1*03:01:01G	DPB1*02:01:02G
134	UNKNOWN	0.001053	0.001115	DRB1*12:02:01G	DQB1*03:01:01G	DPB1*36:01
136	UNKNOWN	0.001053	0.001093	DRB1*13:01:01G	DQB1*03:03:02G	DPB1*14:01:01G
137	UNKNOWN	0.001053	0.00108	DRB1*13:01:01G	DQB1*06:02:01G	DPB1*04:02:01G
143	UNKNOWN	0.001053	0.001092	DRB1*13:01:01G	DQB1*06:03:01G	DPB1*19:01:01G
150	UNKNOWN	0.001053	0.001059	DRB1*13:02:01G	DQB1*06:04:01G	DPB1*11:01:01G
151	UNKNOWN	0.001053	0.00114	DRB1*13:02:01G	DQB1*06:04:01G	DPB1*13:01:01G
152	UNKNOWN	0.001053	0.001119	DRB1*13:02:01G	DQB1*06:04:01G	DPB1*14:01:01G
154	UNKNOWN	0.001053	0.001089	DRB1*13:02:01G	DQB1*06:09:01G	DPB1*03:01:01G
155	UNKNOWN	0.001053	0.001154	DRB1*13:02:01G	DQB1*06:09:01G	DPB1*04:02:01G
156	UNKNOWN	0.001053	0.001085	DRB1*13:02:01G	DQB1*06:09:01G	DPB1*23:01:01G
161	UNKNOWN	0.001053	0.001023	DRB1*13:03:01G	DQB1*03:03:02G	DPB1*13:01:01G
162	UNKNOWN	0.001053	0.001162	DRB1*14:01:01G	DQB1*05:02:01G	DPB1*02:01:02G
163	UNKNOWN	0.001053	0.001099	DRB1*14:01:01G	DQB1*05:02:01G	DPB1*03:01:01G
164	UNKNOWN	0.001053	0.001119	DRB1*14:01:01G	DQB1*05:02:01G	DPB1*04:01:01G
165	UNKNOWN	0.001053	0.001082	DRB1*14:01:01G	DQB1*05:02:01G	DPB1*05:01:01G
168	UNKNOWN	0.001053	0.001017	DRB1*14:04:01G	DQB1*05:03:01G	DPB1*04:01:01G
171	UNKNOWN	0.001053	0.001099	DRB1*15:01:01G	DQB1*05:02:01G	DPB1*09:01:01G
173	UNKNOWN	0.001053	0.001037	DRB1*15:01:01G	DQB1*06:01:01G	DPB1*13:01:01G
174	UNKNOWN	0.001053	0.00105	DRB1*15:01:01G	DQB1*06:01:01G	DPB1*26:01:02
180	UNKNOWN	0.001053	0.001054	DRB1*15:01:01G	DQB1*06:02:01G	DPB1*06:01:01G
183	UNKNOWN	0.001053	0.000982	DRB1*15:01:01G	DQB1*06:02:01G	DPB1*45:01:01G
184	UNKNOWN	0.001053	0.001037	DRB1*15:01:01G	DQB1*06:03:01G	DPB1*13:01:01G
186	UNKNOWN	0.001053	0.001087	DRB1*15:01:01G	DQB1*06:03:01G	DPB1*23:01:01G
191	UNKNOWN	0.001053	0.001128	DRB1*15:02:01G	DQB1*06:01:01G	DPB1*10:01:01G
192	UNKNOWN	0.001053	0.001048	DRB1*15:02:01G	DQB1*06:01:01G	DPB1*15:01:01G
198	UNKNOWN	0.001053	0.001125	DRB1*16:01:01G	DQB1*05:02:01G	DPB1*09:01:01G
200	UNKNOWN	0.001053	0.001181	DRB1*16:01:01G	DQB1*05:02:01G	DPB1*11:01:01G
202	UNKNOWN	0.001053	0.00107	DRB1*16:01:01G	DQB1*05:02:01G	DPB1*88:01
205	UNKNOWN	0.001053	0.001058	DRB1*16:02:01G	DQB1*05:02:01G	DPB1*15:01:01G
206	UNKNOWN	0.001053	0.001009	DRB1*16:02:10	DQB1*05:02:01G	DPB1*04:01:01G
203	UNKNOWN	0.000948	0.001108	DRB1*16:02:01G	DQB1*05:02:01G	DPB1*03:01:01G
88	UNKNOWN	0.000928	0.001026	DRB1*08:01:01G	DQB1*04:02:01G	DPB1*05:01:01G
57	UNKNOWN	0.000927	0.001127	DRB1*04:07:01G	DQB1*03:01:01G	DPB1*02:01:02G
99	UNKNOWN	0.00087	0.000961	DRB1*09:01:02G	DQB1*03:03:02G	DPB1*06:01:01G
120	UNKNOWN	0.000868	0.00102	DRB1*11:03:01G	DQB1*03:01:01G	DPB1*15:01:01G
104	UNKNOWN	0.000793	0.000988	DRB1*10:01:01G	DQB1*05:01:01G	DPB1*06:01:01G
197	UNKNOWN	0.000717	0.000954	DRB1*16:01:01G	DQB1*05:02:01G	DPB1*05:01:01G
50	UNKNOWN	0.000701	0.000868	DRB1*04:04:01G	DQB1*03:02:01G	DPB1*13:01:01G
94	UNKNOWN	0.000593	0.000793	DRB1*08:04:01G	DQB1*03:01:01G	DPB1*03:01:01G
32	UNKNOWN	0.00044	0.000722	DRB1*04:01:01G	DQB1*03:01:01G	DPB1*10:01:01G
124	UNKNOWN	0.000358	0.000712	DRB1*11:04:01G	DQB1*03:01:01G	DPB1*10:01:01G
19	UNKNOWN	0.000327	0.000621	DRB1*01:02:01G	DQB1*05:01:01G	DPB1*17:01:01G
43	UNKNOWN	0.000265	0.000664	DRB1*04:03:01G	DQB1*03:05:01G	DPB1*02:01:02G
132	UNKNOWN	0.000232	0.000504	DRB1*12:01:01G	DQB1*03:01:01G	DPB1*17:01:01G
117	UNKNOWN	0.000151	0.000702	DRB1*11:03:01G	DQB1*03:01:01G	DPB1*02:01:02G
