# Supplementary material for: The Search of Association of HLA Class I and Class II Alleles with COVID-19 Mortality in the Russian Cohort
Source: Int J Mol Sci. 2023 Feb 4;24(4):3068. doi: 10.3390/ijms24043068 (PMC9960097; doi:10.3390/ijms24043068)
Supplement: Supplementary file 1 [file ijms-24-03068-s001.zip › Table S6. Estimated frequency for HLA-B and HLA-C loci.xlsx]

## Sheet: recovered
#	Haplotype	Freq.	s.d.	LocusB	LocusC
1	UNKNOWN	0.105263	0.024662	B*07:02:01G	C*07:02:01G
4	UNKNOWN	0.092105	0.02359	B*13:02:01G	C*06:02:01G
13	UNKNOWN	0.065789	0.020544	B*18:01:01G	C*12:03:01G
17	UNKNOWN	0.065789	0.020011	B*35:01:01G	C*04:01:01G
45	UNKNOWN	0.059211	0.018874	B*57:01:01G	C*06:02:01G
21	UNKNOWN	0.052632	0.018205	B*38:01:01G	C*12:03:01G
23	UNKNOWN	0.052632	0.018104	B*40:01:01G	C*03:04:01G
6	UNKNOWN	0.046053	0.016813	B*14:02:01G	C*08:02:01G
3	UNKNOWN	0.039474	0.015795	B*08:01:01G	C*07:01:01G
12	UNKNOWN	0.039474	0.016183	B*18:01:01G	C*07:01:01G
7	UNKNOWN	0.026316	0.013029	B*15:01:01G	C*03:03:01G
19	UNKNOWN	0.026316	0.013259	B*35:03:01G	C*04:01:01G
30	UNKNOWN	0.026316	0.012953	B*44:02:01G	C*05:01:01G
44	UNKNOWN	0.026316	0.013086	B*56:01:01G	C*01:02:01G
31	UNKNOWN	0.019737	0.011606	B*44:03:01G	C*04:01:01G
33	UNKNOWN	0.019737	0.011213	B*44:05:01G	C*02:02:02G
14	UNKNOWN	0.013158	0.009209	B*18:03:01G	C*07:01:01G
24	UNKNOWN	0.013158	0.009279	B*40:02:01G	C*02:02:02G
26	UNKNOWN	0.013158	0.009185	B*41:01:01G	C*17:01:01G
27	UNKNOWN	0.013158	0.009148	B*41:02:01G	C*17:01:01G
32	UNKNOWN	0.013158	0.009154	B*44:03:01G	C*16:02:01G
40	UNKNOWN	0.013158	0.009426	B*51:01:01G	C*15:02:01G
2	UNKNOWN	0.006579	0.006629	B*07:05:01G	C*15:05:01G
5	UNKNOWN	0.006579	0.006579	B*13:02:01G	C*07:01:01G
8	UNKNOWN	0.006579	0.006732	B*15:01:01G	C*07:01:01G
9	UNKNOWN	0.006579	0.00645	B*15:17:01G	C*07:01:01G
10	UNKNOWN	0.006579	0.006694	B*18:01:01G	C*05:01:01G
11	UNKNOWN	0.006579	0.006609	B*18:01:01G	C*06:02:01G
15	UNKNOWN	0.006579	0.006653	B*27:05:02G	C*02:02:02G
16	UNKNOWN	0.006579	0.006548	B*35:01:01G	C*03:03:01G
18	UNKNOWN	0.006579	0.006604	B*35:02:01G	C*04:01:01G
20	UNKNOWN	0.006579	0.006705	B*35:03:01G	C*12:03:01G
22	UNKNOWN	0.006579	0.006671	B*39:06:02G	C*07:02:01G
25	UNKNOWN	0.006579	0.006549	B*40:02:01G	C*08:01:01G
28	UNKNOWN	0.006579	0.006677	B*42:05:01	C*07:02:01G
29	UNKNOWN	0.006579	0.00662	B*44:02:01G	C*01:02:01G
34	UNKNOWN	0.006579	0.006697	B*45:01:01G	C*06:02:01G
35	UNKNOWN	0.006579	0.006477	B*48:01:01G	C*03:04:01G
36	UNKNOWN	0.006579	0.006561	B*49:01:01G	C*07:01:01G
37	UNKNOWN	0.006579	0.006549	B*50:01:01G	C*02:02:02G
38	UNKNOWN	0.006579	0.006718	B*51:01:01G	C*01:02:01G
39	UNKNOWN	0.006579	0.006664	B*51:01:01G	C*07:04:01G
41	UNKNOWN	0.006579	0.006634	B*51:07:01	C*14:02:01G
42	UNKNOWN	0.006579	0.006456	B*52:01:01G	C*12:02:01G
43	UNKNOWN	0.006579	0.0065	B*54:01:01G	C*01:02:01G
46	UNKNOWN	0.006579	0.00658	B*58:01:01G	C*03:02:01G

## Sheet: deceased
#	Haplotype	Freq.	s.d.	LocusB	LocusC
1	UNKNOWN	0.114583	0.017924	B*07:02:01G	C*07:02:01G
5	UNKNOWN	0.082803	0.015448	B*13:02:01G	C*06:02:01G
3	UNKNOWN	0.073248	0.014668	B*08:01:01G	C*07:01:01G
14	UNKNOWN	0.070064	0.014642	B*18:01:01G	C*12:03:01G
22	UNKNOWN	0.044586	0.01162	B*35:01:01G	C*04:01:01G
58	UNKNOWN	0.038217	0.010868	B*51:01:01G	C*15:02:01G
35	UNKNOWN	0.031847	0.010082	B*40:01:01G	C*03:04:01G
61	UNKNOWN	0.031847	0.009873	B*52:01:01G	C*12:02:01G
30	UNKNOWN	0.028662	0.009467	B*38:01:01G	C*12:03:01G
16	UNKNOWN	0.025478	0.008969	B*27:02:01G	C*02:02:02G
13	UNKNOWN	0.022293	0.008424	B*18:01:01G	C*07:01:01G
25	UNKNOWN	0.022293	0.008459	B*35:03:01G	C*04:01:01G
42	UNKNOWN	0.022293	0.008397	B*44:02:01G	C*05:01:01G
44	UNKNOWN	0.022293	0.008342	B*44:03:01G	C*04:01:01G
29	UNKNOWN	0.019108	0.007826	B*37:01:01G	C*06:02:01G
66	UNKNOWN	0.019108	0.007936	B*57:01:01G	C*06:02:01G
36	UNKNOWN	0.015924	0.007179	B*40:02:01G	C*02:02:02G
51	UNKNOWN	0.015924	0.007126	B*49:01:01G	C*07:01:01G
7	UNKNOWN	0.012739	0.006278	B*14:02:01G	C*08:02:01G
8	UNKNOWN	0.012739	0.006544	B*15:01:01G	C*03:03:01G
9	UNKNOWN	0.012739	0.006322	B*15:01:01G	C*03:04:01G
33	UNKNOWN	0.012672	0.006383	B*39:01:01G	C*12:03:01G
32	UNKNOWN	0.009621	0.005601	B*39:01:01G	C*07:02:01G
10	UNKNOWN	0.009554	0.005592	B*15:01:01G	C*04:01:01G
17	UNKNOWN	0.009554	0.00544	B*27:05:02G	C*01:02:01G
27	UNKNOWN	0.009554	0.005595	B*35:08:01G	C*04:01:01G
40	UNKNOWN	0.009554	0.005512	B*41:02:01G	C*17:01:01G
43	UNKNOWN	0.009554	0.005408	B*44:02:01G	C*07:04:01G
52	UNKNOWN	0.009554	0.00564	B*50:01:01G	C*06:02:01G
57	UNKNOWN	0.009554	0.005536	B*51:01:01G	C*14:02:01G
64	UNKNOWN	0.009554	0.005627	B*55:01:01G	C*03:03:01G
68	UNKNOWN	0.009554	0.005479	B*58:01:01G	C*03:02:01G
12	UNKNOWN	0.006369	0.004537	B*18:01:01G	C*05:01:01G
18	UNKNOWN	0.006369	0.004587	B*27:05:02G	C*02:02:02G
19	UNKNOWN	0.006369	0.004547	B*27:05:03	C*02:02:02G
21	UNKNOWN	0.006369	0.004606	B*35:01:01G	C*03:03:01G
23	UNKNOWN	0.006369	0.00454	B*35:02:01G	C*04:01:01G
26	UNKNOWN	0.006369	0.004602	B*35:03:01G	C*12:03:01G
37	UNKNOWN	0.006369	0.004478	B*40:02:01G	C*03:04:01G
41	UNKNOWN	0.006369	0.004475	B*44:02:01G	C*03:03:01G
54	UNKNOWN	0.006369	0.004608	B*51:01:01G	C*01:02:01G
56	UNKNOWN	0.006369	0.004603	B*51:01:01G	C*12:03:01G
63	UNKNOWN	0.006369	0.004554	B*55:01:01G	C*01:02:01G
2	UNKNOWN	0.003252	0.003204	B*07:02:01G	C*12:03:01G
4	UNKNOWN	0.003185	0.003191	B*13:02:01G	C*03:03:01G
6	UNKNOWN	0.003185	0.003157	B*13:02:01G	C*07:01:01G
11	UNKNOWN	0.003185	0.003144	B*15:17:01G	C*01:02:01G
15	UNKNOWN	0.003185	0.003166	B*18:03:01G	C*06:02:01G
20	UNKNOWN	0.003185	0.003174	B*27:14	C*01:02:01G
24	UNKNOWN	0.003185	0.003196	B*35:02:01G	C*06:02:01G
28	UNKNOWN	0.003185	0.00322	B*35:08:01G	C*12:03:01G
31	UNKNOWN	0.003185	0.003205	B*39:01:01G	C*06:02:01G
34	UNKNOWN	0.003185	0.003161	B*39:06:02G	C*07:02:01G
38	UNKNOWN	0.003185	0.003135	B*40:02:01G	C*06:02:01G
39	UNKNOWN	0.003185	0.003187	B*41:01:01G	C*17:01:01G
45	UNKNOWN	0.003185	0.003201	B*44:03:01G	C*16:01:01G
46	UNKNOWN	0.003185	0.003198	B*44:29:01G	C*05:01:01G
47	UNKNOWN	0.003185	0.003214	B*46:01:01G	C*01:02:01G
48	UNKNOWN	0.003185	0.003183	B*47:01:01G	C*06:02:01G
49	UNKNOWN	0.003185	0.003164	B*48:01:01G	C*08:01:01G
50	UNKNOWN	0.003185	0.003182	B*49:01:01G	C*06:02:01G
53	UNKNOWN	0.003185	0.003211	B*50:02:01G	C*07:01:01G
55	UNKNOWN	0.003185	0.003198	B*51:01:01G	C*04:01:01G
59	UNKNOWN	0.003185	0.003208	B*51:07:01	C*14:02:01G
60	UNKNOWN	0.003185	0.0032	B*51:08:01G	C*16:02:01G
62	UNKNOWN	0.003185	0.003183	B*54:01:01G	C*01:02:01G
65	UNKNOWN	0.003185	0.003189	B*56:01:01G	C*01:02:01G
67	UNKNOWN	0.003185	0.003118	B*57:03:01G	C*07:01:01G
69	UNKNOWN	0.003185	0.003257	B*58:01:01G	C*07:01:01G

## Sheet: registry
#	Haplotype	Freq.	s.d.	LocusB	LocusC
2	UNKNOWN	0.10946	0.010075	B*07:02:01G	C*07:02:01G
4	UNKNOWN	0.061103	0.007839	B*08:01:01G	C*07:01:01G
6	UNKNOWN	0.06	0.007493	B*13:02:01G	C*06:02:01G
34	UNKNOWN	0.053673	0.007194	B*35:01:01G	C*04:01:01G
23	UNKNOWN	0.047701	0.006886	B*18:01:01G	C*12:03:01G
46	UNKNOWN	0.042027	0.00651	B*38:01:01G	C*12:03:01G
61	UNKNOWN	0.041049	0.006398	B*44:02:01G	C*05:01:01G
51	UNKNOWN	0.030526	0.005504	B*40:01:01G	C*03:04:01G
8	UNKNOWN	0.025263	0.005122	B*14:02:01G	C*08:02:01G
92	UNKNOWN	0.025263	0.005077	B*52:01:01G	C*12:02:01G
38	UNKNOWN	0.024211	0.005075	B*35:03:01G	C*04:01:01G
96	UNKNOWN	0.023158	0.004903	B*57:01:01G	C*06:02:01G
58	UNKNOWN	0.021053	0.004668	B*41:02:01G	C*17:01:01G
22	UNKNOWN	0.020716	0.004637	B*18:01:01G	C*07:01:01G
49	UNKNOWN	0.018947	0.004537	B*39:01:01G	C*12:03:01G
66	UNKNOWN	0.018947	0.004437	B*44:03:01G	C*04:01:01G
86	UNKNOWN	0.018947	0.004396	B*51:01:01G	C*15:02:01G
62	UNKNOWN	0.017895	0.004307	B*44:02:01G	C*07:04:01G
10	UNKNOWN	0.017884	0.004349	B*15:01:01G	C*03:03:01G
76	UNKNOWN	0.016842	0.004174	B*49:01:01G	C*07:01:01G
28	UNKNOWN	0.014737	0.003903	B*27:05:02G	C*02:02:02G
52	UNKNOWN	0.014737	0.003983	B*40:02:01G	C*02:02:02G
78	UNKNOWN	0.013684	0.003743	B*50:01:01G	C*06:02:01G
27	UNKNOWN	0.012632	0.003644	B*27:05:02G	C*01:02:01G
44	UNKNOWN	0.012632	0.00362	B*37:01:01G	C*06:02:01G
41	UNKNOWN	0.011579	0.003436	B*35:08:01G	C*04:01:01G
69	UNKNOWN	0.009474	0.003195	B*44:05:01G	C*02:02:02G
94	UNKNOWN	0.009474	0.003199	B*55:01:01G	C*03:03:01G
25	UNKNOWN	0.008421	0.002867	B*27:02:01G	C*02:02:02G
53	UNKNOWN	0.008421	0.00298	B*40:02:01G	C*03:04:01G
95	UNKNOWN	0.008421	0.002945	B*56:01:01G	C*01:02:01G
98	UNKNOWN	0.008421	0.002959	B*58:01:01G	C*03:02:01G
5	UNKNOWN	0.00837	0.002976	B*08:01:01G	C*07:02:01G
37	UNKNOWN	0.007368	0.00276	B*35:02:01G	C*04:01:01G
79	UNKNOWN	0.007368	0.002835	B*51:01:01G	C*01:02:01G
85	UNKNOWN	0.007368	0.002745	B*51:01:01G	C*14:02:01G
11	UNKNOWN	0.007355	0.00272	B*15:01:01G	C*03:04:01G
17	UNKNOWN	0.007318	0.002795	B*15:17:01G	C*07:01:01G
67	UNKNOWN	0.006316	0.002565	B*44:03:01G	C*16:01:01G
99	UNKNOWN	0.006316	0.002586	B*58:01:01G	C*07:01:01G
3	UNKNOWN	0.005263	0.002339	B*07:05:01G	C*15:05:01G
57	UNKNOWN	0.005263	0.002321	B*41:01:01G	C*17:01:01G
48	UNKNOWN	0.004211	0.002152	B*39:01:01G	C*07:02:01G
88	UNKNOWN	0.004211	0.002099	B*51:01:01G	C*16:02:01G
1	UNKNOWN	0.003171	0.001839	B*07:02:01G	C*03:04:01G
12	UNKNOWN	0.003169	0.001837	B*15:01:01G	C*04:01:01G
33	UNKNOWN	0.003169	0.001803	B*35:01:01G	C*03:03:01G
21	UNKNOWN	0.003161	0.001835	B*18:01:01G	C*05:01:01G
56	UNKNOWN	0.003158	0.001805	B*41:01:01G	C*07:01:01G
60	UNKNOWN	0.003158	0.001847	B*44:02:01G	C*03:03:01G
72	UNKNOWN	0.003158	0.001857	B*47:01:01G	C*06:02:01G
73	UNKNOWN	0.003158	0.001835	B*48:01:01G	C*08:01:01G
74	UNKNOWN	0.003158	0.001837	B*48:01:01G	C*08:03:01G
81	UNKNOWN	0.003158	0.00184	B*51:01:01G	C*04:01:01G
93	UNKNOWN	0.003158	0.001824	B*55:01:01G	C*01:02:01G
84	UNKNOWN	0.0029	0.001798	B*51:01:01G	C*12:03:01G
82	UNKNOWN	0.002442	0.001625	B*51:01:01G	C*07:01:01G
14	UNKNOWN	0.002105	0.001493	B*15:01:01G	C*12:03:01G
15	UNKNOWN	0.002105	0.001515	B*15:03:01G	C*12:03:01G
24	UNKNOWN	0.002105	0.001483	B*18:03:01G	C*07:01:01G
31	UNKNOWN	0.002105	0.001523	B*27:05:03	C*02:02:02G
32	UNKNOWN	0.002105	0.001458	B*27:14	C*01:02:01G
36	UNKNOWN	0.002105	0.00151	B*35:02:01G	C*02:02:02G
47	UNKNOWN	0.002105	0.001504	B*39:01:01G	C*02:02:02G
55	UNKNOWN	0.002105	0.001509	B*40:06:01G	C*15:02:01G
63	UNKNOWN	0.002105	0.001475	B*44:02:01G	C*08:02:01G
65	UNKNOWN	0.002105	0.001487	B*44:02:01G	C*16:04:01G
90	UNKNOWN	0.002105	0.001473	B*51:05	C*04:01:01G
45	UNKNOWN	0.001131	0.001109	B*38:01:01G	C*07:02:01G
13	UNKNOWN	0.001066	0.001079	B*15:01:01G	C*07:02:01G
64	UNKNOWN	0.001056	0.001054	B*44:02:01G	C*12:03:01G
7	UNKNOWN	0.001053	0.001039	B*13:02:01G	C*07:01:01G
9	UNKNOWN	0.001053	0.001073	B*15:01:01G	C*01:02:01G
16	UNKNOWN	0.001053	0.001042	B*15:125:01	C*16:04:01G
19	UNKNOWN	0.001053	0.00107	B*15:18:01G	C*07:04:01G
20	UNKNOWN	0.001053	0.001047	B*15:71	C*03:03:01G
26	UNKNOWN	0.001053	0.001063	B*27:02:01G	C*07:02:01G
29	UNKNOWN	0.001053	0.00106	B*27:05:02G	C*06:02:01G
30	UNKNOWN	0.001053	0.001073	B*27:05:02G	C*07:02:01G
35	UNKNOWN	0.001053	0.001037	B*35:01:01G	C*06:02:01G
39	UNKNOWN	0.001053	0.001045	B*35:03:01G	C*07:01:01G
40	UNKNOWN	0.001053	0.001058	B*35:03:01G	C*12:02:01G
42	UNKNOWN	0.001053	0.001091	B*35:08:01G	C*12:03:01G
43	UNKNOWN	0.001053	0.00106	B*37:01:01G	C*02:02:02G
50	UNKNOWN	0.001053	0.001048	B*39:06:02G	C*05:01:01G
54	UNKNOWN	0.001053	0.001054	B*40:02:01G	C*04:01:01G
59	UNKNOWN	0.001053	0.001038	B*44:02:01G	C*01:02:01G
68	UNKNOWN	0.001053	0.001041	B*44:04	C*16:01:01G
70	UNKNOWN	0.001053	0.001049	B*44:05:01G	C*07:01:01G
71	UNKNOWN	0.001053	0.001056	B*45:01:01G	C*06:02:01G
75	UNKNOWN	0.001053	0.001062	B*49:01:01G	C*06:02:01G
77	UNKNOWN	0.001053	0.001047	B*50:01:01G	C*03:03:01G
80	UNKNOWN	0.001053	0.00107	B*51:01:01G	C*02:02:02G
87	UNKNOWN	0.001053	0.001052	B*51:01:01G	C*15:04:01G
89	UNKNOWN	0.001053	0.001053	B*51:01:01G	C*16:04:01G
91	UNKNOWN	0.001053	0.001079	B*51:07:01	C*14:02:01G
97	UNKNOWN	0.001053	0.001062	B*57:03:01G	C*12:03:01G
100	UNKNOWN	0.001053	0.001045	B*73:01:01G	C*15:05:01G
83	UNKNOWN	0.000975	0.001037	B*51:01:01G	C*07:02:01G
18	UNKNOWN	5.1e-05	0.000245	B*15:17:01G	C*07:02:01G
