# Supplementary material for: The Search of Association of HLA Class I and Class II Alleles with COVID-19 Mortality in the Russian Cohort
Source: Int J Mol Sci. 2023 Feb 4;24(4):3068. doi: 10.3390/ijms24043068 (PMC9960097; doi:10.3390/ijms24043068)
Supplement: Supplementary file 1 [file ijms-24-03068-s001.zip › Table S7. Group combinations for Chi-square test.xlsx]

## Sheet: Лист1
Group combination	Selection principle	Locus	Significant allele (amount, Group)	Chi-square, df, p-value	Adjusted P-value (Holm-Bonferroni)
1+2+3	V1	A*	23:01_24:02 (n = 2, group 2; n = 0, group 1, group 3)	16.68, 2, 0.0002	0.0327
	V2	DQB*	05:03:01G (n = 8, group 1; n = 8, group 2; n = 7, group 3)	13.88, 2, 0.00096	0.016
(1+2)+3	V1	-	not significant		-
	V2	-	not significant		-
1+(2+3)	V1	-	not significant		-
	V2	DQB*	05:03:01G (n = 8, group 1; n = 15, group 2 + 3)	9.75, 1, 0.0018	0.0305
1+2	V1	-	not significant		-
	V2	DQB*	05:03:01G (n = 8, group 1; n = 8, group 2)	11.24, 1, 0.0008	0.014
2+3	V1	-	not significant		-
	V2	-	not significant		-
1+3	V1	-	not significant		-
	V2	-	not significant		-
2A+3A	V1	-	not significant		-
	V2	-	not significant		-
2B+3B	V1	-	not significant		-
	V2	-	not significant		-
2A+2B	V1	-	not significant		-
	V2	-	not significant		-
3A+3B	V1	-	not significant		-
	V2	-	not significant		-
3C+3D	V1	-	not significant		-
	V2	-	not significant		-
1+3A	V1	B*	07:02_13:02 (n = 7, group 3A; n = 3, group 1)	23.2, 1, 1.47e-06	0.0004
	V2	B*	27:02 (n = 8, group 3A; n = 24, group 1)	11.6, 1, 0.0007	0.0327
1+3B	V1	С* DQB1*	12:03_15:02 (n = 3, group 3B; n = 3, group 1) 03:03_06:03 (n = 2, group 3B; n = 0, group 1)	12.8, 1, 0.0003 16.02, 1, 6.27e-05	0.0452 0.0047
	V2	-	not significant		-
1+2A	V1	-	not significant		-
	V2	-	not significant		-
1+2B	V1	-	not significant		-
	V2	-	not significant		-
