# Supplementary material for: The Search of Association of HLA Class I and Class II Alleles with COVID-19 Mortality in the Russian Cohort
Source: Int J Mol Sci. 2023 Feb 4;24(4):3068. doi: 10.3390/ijms24043068 (PMC9960097; doi:10.3390/ijms24043068)
Supplement: Supplementary file 1 [file ijms-24-03068-s001.zip › Table S8. Significant alleles (Exact Fisher's test).xlsx]

## Sheet: Fisher_significant_allele
	Frequency (counts)			Frequency (%)			Exact Fisher's test (p-value)			Adjusted p-value (Holm-Bonferroni)
Allele	Group 1	Group 2	Group 3	Group 1	Group 2	Group 3	Group 2 + Group 3	Group 1 + Group 3	Group 1 + Group 2	Group 2 + Group 3	Group 1 + Group 3	Group 1 + Group 2
A*33:01:01G	15	5	2	1.57895	3.28947	0.636943	0.0400928	0.268175	0.179191	0.44102	1	1
A*68:01:02G	26	1	2	2.73684	0.657895	0.636943	1	0.0263428	0.160249	1	0.368799	1
B*14:02:01G	24	7	4	2.52632	4.60526	1.27389	0.0449213	0.26815	0.180009	0.44102	1	1
B*27:02:01G	9	0	8	0.947368	0	2.54777	0.0580007	0.0453195	0.620134	0.44102	0.543834	1
B*44:05:01G	10	3	0	1.05263	1.97368	0	0.0342417	0.132323	0.405705	0.4109	1	1
B*56:01:01G	8	4	1	0.842105	2.63158	0.318471	0.0409771	0.465242	0.0705759	0.44102	1	0.635183
B*57:01:01G	22	9	6	2.31579	5.92105	1.91083	0.0453678	0.826207	0.0286096	0.44102	1	0.371924
C*08:02:01G	26	7	4	2.73684	4.60526	1.27389	0.0449213	0.197778	0.202396	0.44102	1	1
DPB1*17:01:01G	23	9	7	2.42105	5.92105	2.2293	0.0554322	1	0.0317192	0.44102	1	0.380631
DQB1*05:01:01G	120	29	30	12.6316	19.0789	9.55414	0.00476102	0.159129	0.040113	0.0666542	1	0.441243
DQB1*05:03:01G	8	7	8	0.842105	4.60526	2.54777	0.267108	0.0353994	0.00203217	0.534215	0.460192	0.0284504
DRB1*01:01:01G	88	21	23	9.26316	13.8158	7.32484	0.0285741	0.357299	0.105746	0.371464	1	0.845967
DRB1*01:02:01G	14	5	2	1.47368	3.28947	0.636943	0.0400928	0.383516	0.16655	0.44102	1	1
DRB1*12:01:01G	20	8	7	2.10526	5.26316	2.2293	0.0959857	0.825502	0.0443985	0.44102	1	0.443985
